# Supplementary material for: Automatic Identification of Players in the Flavonoid Biosynthesis with Application on the Biomedicinal Plant Croton tiglium
Source: Plants (Basel). 2020 Aug 27;9(9):1103. doi: 10.3390/plants9091103 (PMC7570183; doi:10.3390/plants9091103)
Supplement: Supplementary file 1 [file plants-09-01103-s001.zip]

Archive with 11 entries (11 files):
- 20200724_supplements/File_S1.xlsx
- 20200724_supplements/File_S10.xlsx
- 20200724_supplements/File_S11.zip
- 20200724_supplements/File_S2.pdf
- 20200724_supplements/File_S3.pdf
- 20200724_supplements/File_S4.fasta.txt
- 20200724_supplements/File_S5.fasta.txt
- 20200724_supplements/File_S6.xlsx
- 20200724_supplements/File_S7.pdf
- 20200724_supplements/File_S8.txt
- 20200724_supplements/File_S9.xlsx
