# Supplementary material for: Automatic Identification of Players in the Flavonoid Biosynthesis with Application on the Biomedicinal Plant Croton tiglium
Source: Plants (Basel). 2020 Aug 27;9(9):1103. doi: 10.3390/plants9091103 (PMC7570183; doi:10.3390/plants9091103)
Supplement: Supplementary file 1 [file plants-09-01103-s001.zip › 20200724_supplements/File_S1.xlsx]

## Sheet: Summary
Enzyme/Species	Arabidopsis lyrata	Arabidopsis thaliana	Cicer arietinum	Medicago truncatula	Musa acuminata	Vitis vinifera	Fragaria vesca	Glycine max	Malus domestica	Populus trichocarpa	Solanum lycopersicum	Solanum tuberosum	Theobroma cacao
PAL	x	x	x	x	x	x	x	x	x	x	x	x	x
C4H	x	x	x	x	x	x	x	x	x	x	x	x	x
4CL	x	x	x	x	x	x	x	x	x	x	x	x	x
CHS	x	x	x	x	x	x	x	x	x	x	x	x	x
CHI type I	x	x	x	x	x	x	x	x	x	x	x	-	x
CHI type II	-	-	x	x	-	-	-	x	-	-	-	-	-
F3H	x	x	x	x	x	x	x	x	x	x	x	x	x
FLS	x	x	x	x	x	x	x	x	x	x	x	x	x
FNS II	-	-	x	x	x	x	x	x	x	x	-	x	x
F3’H	x	x	x	x	x	x	x	x	x	x	x	x	x
F3’5’H	-	-	x	x	x	x	-	x	-	x	x	-	-
DFR	x	x	x	x	x	x	x	x	x	x	x	x	x
LAR	-	-	x	x	x	x	x	x	x	x	-	x	x
ANS	x	x	x	x	x	x	x	x	x	x	x	x	x
ANR	x	x	x	x	?	x	x	x	x	x	x	x	x
