# Supplementary material for: Automatic Identification of Players in the Flavonoid Biosynthesis with Application on the Biomedicinal Plant Croton tiglium
Source: Plants (Basel). 2020 Aug 27;9(9):1103. doi: 10.3390/plants9091103 (PMC7570183; doi:10.3390/plants9091103)
Supplement: Supplementary file 1 [file plants-09-01103-s001.zip › 20200724_supplements/File_S4.fasta.txt]

>TRINITY_DN23351_c0_g1_i2
ATGGAATTCTGCCGTAAAACACCCAATGGAAATGCCAATGGCTGGTTAGGCTTTGACGTCAATGATCCATTGAATTGGGGCGCAGTTGCAGAGTCATTGAAAGGAAGCCATCTGGATGAGGTGAAGCGTATGGTTAAGGAGTATAGAAAGCCAGTGGTTAAGTTAGGCGGTGAGACCCTAACGATAGCCCAAGTGGCTTCGATTGCGAACAGTGACGCCGGTGCTAAGGTTGAGCTGTCGGAGGCTGCTCGCGCCGGAGTTAAGGCGAGTAGTGATTGGATTATGGATAGCATGAGTAAGGGTACAGATAGCTATGGTGTGACTACTGGTTTTGGTGCAACATCTCATAGAAGAACCAAGCAAGGAGGTGCTCTTCAAAGAGAGCTTATAAGGTTCTTGAATGCTGGAATATTTGGAAATGGAGCAGAAAATAGCCAAATATTGCCTCATTCAGCAACAAGAGCAGCAATGCTTGTGAGAATCAATACATTACTGCAAGGTTACTCAGGCATAAGATTTGAGATCTTGGAAGCAATTACCAAATTCATTAATCACAACATCACTCCATGTTTGCCACTAAGAGGCACAATCACTGCCTCAGGTGACCTTGTCCCTCTGTCATACATTGCTGGGCTTTTAACAGGCCGGCCCAATTCGAAGTCCGCCGGGCCCAACGGAGAATCTCTTGGCCCAAGTCAAGCATTCAAGCTAGCTGGAATAGTTACTGGATTCTTTGAACTGCAGCCTAAAGAAGGTCTTGCTTTAGTCAATGGAACTGCAGTTGGTTCAGGTTTAGCTTCAATGGTTCTTTTCGAAGCAAACGTGTTGGCTATTTTAGCAGAAGTGTTATCAGGAATTTTCGCGGAAGTTATGCAAGGGAAGCCTGAGTTTACAGATCATTTGACTCATAAGTTGAAACATCATCCAGGCCAAATTGAAGCAGCAGCAATAATGGAACATATATTGGATGGTAGTGCATATATTAAAGCAGCAAAGAAGTTACATGAACTTGATCCATTGCAAAAGCCTAAACAGGATCGGTATGCGCTAAGAACTTCTCCTCAGTGGCTTGGACCTCAAATAGAAGTAATAAGGGCATCAACGAAGATGATAGAGCGCGAAATCAATTCTGTTAATGATAATCCATTGATTGATGTTTCAAGAAATAAGGCTCTTCATGGAGGAAATTTTCAGGGGACACCAATTGGTGTGTCGATGGATAACACAAGATTAGCTATTGCTTCAATTGGTAAACTCATGTTTGCTCAATTTAGTGAGCTTGTTAATGATTTTTATAACAATGGTTTGCCTTCAAATCTTAGTGGTGGGAGCAATCCAAGCTTGGACTATGGATTCAAAGGCGCGGAGATTGCTATGGCATCTTATTGCTCAGAGCTTCAATTTCTTGCTAATCCTGTCACTACTCATGTCCAAAGTGCAGAGCAACATAATCAAGATGTCAACTCATTGGGGTTAATTTCTTCAAGAAAAACAGCTGAAGTTGTTGAGATTTTGAAGCTTATGAGTACTACTTTCTTGGTTGCACTTTGTCAAGCTATTGATTTAAGGCATTTGGAAGAGAACTTGAAAAATGTGGTAAAGAACACAATAAGTCAGGTTGCAAAGAAAGTGTTGACTATGGGATTCAATGGAGAACTTCATCCTTCCAGATTTTGCGAAAAGGATTTGCTTAAAGTCATCGATAGAGAGCACGTTTTCTCGTATATTGATGATCCGTGTAGTGCAACATACCCTTTGATGCAAAAACTAAGACAAGTTCTTGTTGATCATGCTTTGATGAATGGTGAGAAAGAAAAAAATTCAGCTACTTCAATTTTCCAGAAGATCGGAATTTTCGAAGATGAAATCAAAACCCTTTTGCCTAAAGATGTAGAAAGTGCAAGAGTCAATTTCGAAAATGGAAATGCTGCTATTCCTAATAAGATCAAGGAATGCAGGTCATATCCATTGTATAAGTTTGTGAGGGAAGATTTGAGTACAAGTTTGCTCACTGGAGAAAATCTCCGATCTCCCGGTGAAGATTTTGATAAGGTTTTTGAAGCTATTTGTGCAGGCAAGTTGATTGATCCTTTGTTTGAATGCTTGAAGGAGTGGAATGGAGCTCCTCTTCCTATATGCTAA
>TRINITY_DN32981_c5_g1_i1
ATGGCAAAGATCGGATCTTTTGATGATTTATGCATGACTCGTGACCCACTCAACTGGGGGGTGGCAGCTGAGTCAATGAAAGGTAGCCATTTTGATGAAGTGAAGCAAATGGTGAGTGACTTTAGGAGCCCATTGGTTAAGTTAGGTGGTGAAACTTTGACGGTGGCTCAGGTGGCTGCCGTTGCCGCCAATGACGGTGGTGTTACGGTGGAGCTTGATGAGTCAGCCCGAGCTAGTGTTAAAGCTAGTAGTGATTGGGTGAAGGATAGTTTAAGTAAAGGAATGGATGCTTATGGAATTACTACTGGTTTTGGTGGTTCTTCTCATAGAAGAACTAAACAAGGAACTGCTTTACAAAATGAGCTTCTTAGGCATTTGAATGCTGGGATTTTTGGCAATGGAATAGAAACAGGTCACACATTGCCAGTCTCTGCAACAAGAGCAGCAATGTTGGTTAGAATTAACAGTAACCTTCAAGGTTACTCTGGCATTAGATTCGAAATCTTAGAAGCCATTGCAAAACTCCTCAACAACAATGTCACTCCTTGCTTGCCGCTGCGCGGCACAATCACTGCTTCAGGGGATTTAGTCCCATTATCTTACATTGCTGGATTGTTGACAGGCCGGCCTAATTCCAAAGCTATTGGCCCTAACGGAGAATCTTTAAATGCAGCTGAAGCTCTTCACCTTGCCGGTATTGATACTGGATTCTTTGAGTTGCAGCCTAAAGAAGGTCTAGCTATGGTAAATGGGACAGCAGTTGGTTCTGGCTTGGCCTCTATGGTTCTTTTTGAAGCCAATATTCTTGCTGTTCTATCAGAAGTGTTCTCAGCAATTTTTGCTGAGGTTATGAATGGAAAACCTGAATTTACAGATCATTTGACACATAAAGTAAAGCACCATCCTGGTCAAATTGAAGCTGCAGCTATAATGGAGCATATTTTAGAAGGTAGTTCTTATATGAAAGCTGCTAAGAAATTGCATGAGATTGATCCATTGCAGAAGCCAAAACAGGACAGATATGCTCTCAGAACTTCTCCTCAATGGTTAGGTCCTCAAATCGAAGTTATTCGATTTTCGACGAAATCAATTGAGAGAGAGATTAATTCTGTTAATGATAATCCTCTGATTGATGTTTCAAGAGGCAAAGCTTTACATGGTGGAAATTTCCAAGGCACTCCAATTGGTGTATCGATGGATAATGCACGATTGGCCATTGGTTCAATTGGGAAACTAATGTTTGCTCAGTTCAGTGAGCTTGTAAATGACTTTTACAATAATGGGTTGCCTTCAAATCTTTCAGGTGGAAGGAACCCAAGTTTGGATTACGGGTTCAAAGGAGCTGAAATTGCAATGGCTTCTTATTGTTCTGAGCTTCAATATCTCGCGAATCCTGTCACTACTCATGTGCAAAGTGCAGAGCAGCATAATCAAGATGTGAACTCATTGGGTTTAATTTCTTCAAGAAAGACTCAAGAAGCTGTTGAGATTTTGAAGCTTATGTCTTCAACTTACTTGGTAGCACTTTGCCAAGCTATTGATTTGAGGCATTTAGAAGAGAATTTGAAGAATACAGTTAAAACTACAGTTAGCCAAGTAGCTAAAAAGGTTTTAACCACTGGCGTAGACGGAGAGCTCCATCCTTCAAGATTCTGTGAGAAAGATTTTCTTAAAGTTATCGACCGCGAGCAAGTGTTTTCTTACATTGATGATCCTTGCAGTGCTACTTATCCTCTCATGCAAAAACTAAGGCAAGTTCTCGTCGAACACGCCTTGGGAAATGGCGAAAATGAGAAGAATATTAGCACTTCAGTTTACCAAAAGATTGGTGCTTTTGAAGAAGAGCTTAAAGCCCTTTTGCCTAAAGAAGTTGAAAGTGCAAGAGAAGCTTATGAAACAGGAAATGTTGCAGTTGGGAATAAGATCAAGGAATGCCGATCTTATCCATTGTACAAGTTTGTGAGGGAGGAGTTAGGCACCAGATTGCTTACCGGAGAGAAAGGCCGGTCACCGGGACAAGACTTCGATAAGGTATTCACAGCTATGTGTGAAGGAAAGATTATTGATCCAATGATGGAATGTCTCAAGGAATGGAATGGTACTCCTATTCCAATATGTTAA
>TRINITY_DN32981_c5_g1_i16
ATGGCAAAGATTGGATCTTTTGATGATTTGTGCATGACACGTGACCCACTCAACTGGGGTGTGGCAGCTGAGTCAATGAAAGGTAGCCATTTTGATGAAGTGAAGCAAATGGTGAGTGACTTTAGGAGTCCATTGGTTAAGTTAGGTGGTGAAACTTTGACGGTGGCTCAGGTGGCTGCTGTTGCTGCCAATGACGGTGGCGTTACGGTGGCGCTTGATGAGTCAGCCCGAGCTGGAGTTAAAGCAAGTAGTGAATGGGTGAAAGATAGTTTAAGTAAAGGAATGGATGCTTATGGAATTACTACTGGTTTTGGTGGTTCTTCTCATAGAAGAACTAAACAAGGAACTGCTCTACAAAATGAGCTTCTTAGGCACTTGAATGCTGGAATTTTCGGCAATGGAACAGAAACCGGTCACACATTACCAGTTTCTGCAACAAGAGCAGCAATGTTGGTTCGAATCAATAGTAACCTTCAAGGTTACTCTGGCATTCGATTCGAAATCTTGGAAGCCATTGCTAAGCTTCTCAACAACAATGTCACTCCATGCTTGCCACTTCGCGGCACAATCACTGCTTCAGGGGATTTAGTCCCATTATCTTACATTGCAGGACTCTTAACCGGCCGGCCTAATTCCAAAGCCATTGGCCCCAATGGAGAGACTTTCACCGCTGCTGAAGCTCTTCGCCTCGCTGGTGTTGATTCTGGATTCTTTGAGCTGCAGCCTAAAGAAGGTCTAGCTATGGTTAACGGCACAGCAGTTGGTTCTGGCTTGGCTTCGATGGTTCTTTTTGAAGCCAATATTCTTGCTGTTCTATCAGAAGTGTTCTCAGCAATTTTTGCTGAGGTTATGAATGGAAAACCTGAATTTACAGACCATCTAACACATAAAGTTAAGCACCATCCTGGTCAAATTGAAGCTGCGGCTATAATGGAGCATATTTTAGAAGGTAGTTCTTATATGAAAGCTGCCAAAAAATTGCATGAGATTGATCCTCTGCAGAAGCCAAAACAAGATCGTTATGCTTTGAGGACTTCTCCTCAATGGTTAGGTCCTCAAATCGAAGTTATTCGATTCTCGACCAAATCAATTGAGAGGGAGATCAACTCTGTCAATGACAATCCTCTCATTGATGTTTCAAGAGGCAAGGCTCTACATGGTGGAAATTTCCAAGGCACACCAATTGGTGTTTCAATGGACAATGCTCGTCTGGCTATTGGTTCAATTGGCAAATTAATGTTTGCTCAATTCAGTGAGCTTGTGAATGATTTTTACAACAACGGGTTGCCATCAAATCTTTCAGGCGGAAAGAATCCAAGTTTGGATTATGGGTTCAAAGGAGCCGAAATCGCAATGGCTTCTTACTGTTCTGAGCTTCAATTTCTTGCTAATCCTGTCACTAACCATGTGCAAAGTGCAGAGCTGCACAATCAAGATGTGAACTCATTGGGTTTAATTTCTTCAAGAAAGACTCAAGAGGCAGTCGAGATTCTGAAGCTTATGTCTTCAACTTACTTGGTAGCACTATGCCAAGCTATTGATTTGAGGCATTTGGAAGAGAATTTGAAGCATGCAGTTAAAAACACTGTAAGCCAAGTAGCCAAAAGGGTTTTAACTACTGGTGCTAATGGAGAACTCCATCCATCAAGATTTTGTGAGAAAGATTTGCTCAAGGTTGTCGATCGTGAACAAGTATTCTCTTACATTGATGATCCCTGCAGTGCTACCTATCCTCTGATGGTGAAACTAAGGCAAGTTCTCGTCGAACACGCCTTAGGGAATGGCGAAAATGAGAAGAACGTCAGCACTTCAGTTTACCAAAAGATCGGTGCTTTCGAGGAAGAACTTAAAGCCCTTTTGCCTAAAGAAGTTGAAAGTGCAAGAGAAGCATTTGAGAGTGGAAACACAACAGTCGATAACAAGATCAAGGAATGCAGATCTTATCCATTGTACAAGTTTGTGAGGCAGGAGTTAAGCACCGGATTGCTTACCGGAGAGAAAGGCCGGTCACCAGGAGAGGACTTTGACAAGGTTTTCACAGCCATGTGTCAAGGAAAGATCATTGATCCGATGATGGACTGTCTCAAGGAATGGAATGGTGCTCCTCTTCCCCTTTCTTAA
>TRINITY_DN32981_c5_g1_i9
ATGGCAAAGATTGGATCTTTTGATGATTTGTGCATGACACGTGACCCACTCAACTGGGGTGTGGCAGCTGAGTCAATGAAAGGTAGCCATTTTGATGAAGTGAAGCAAATGGTGAGTGACTTTAGGAGTCCATTGGTTAAGTTAGGTGGTGAAACTTTGACGGTGGCTCAGGTGGCTGCTGTTGCTGCCAATGACGGTGGCGTTACGGTGGCGCTTGATGAGTCAGCCCGAGCTGGAGTTAAAGCAAGTAGTGAATGGGTGAAAGATAGTTTAAGTAAAGGAATGGATGCTTATGGAATTACTACTGGTTTTGGTGGTTCTTCTCATAGAAGAACTAAACAAGGAACTGCTCTACAAAATGAGCTTCTTAGGCACTTGAATGCTGGAATTTTCGGCAATGGAACAGAAACCGGTCACACATTACCAGTTTCTGCAACAAGAGCAGCAATGTTGGTTCGAATCAATAGTAACCTTCAAGGTTACTCTGGCATTCGATTCGAAATCTTGGAAGCCATTGCTAAGCTTCTCAACAACAATGTCACTCCATGCTTGCCACTTCGCGGCACAATCACTGCTTCAGGGGATTTAGTCCCATTATCTTACATTGCAGGACTCTTAACCGGCCGGCCTAATTCCAAAGCCATTGGCCCCAATGGAGAGACTTTCACCGCTGCTGAAGCTCTTCGCCTCGCTGGTGTTGATTCTGGATTCTTTGAGCTGCAGCCTAAAGAAGGTCTAGCTATGGTTAACGGCACAGCAGTTGGTTCTGGCTTGGCTTCGATGGTTCTTTTTGAAGCCAATATTCTTGCTGTTCTATCAGAAGTGTTCTCAGCAATTTTTGCTGAGGTTATGAATGGAAAACCTGAATTTACAGACCATCTAACACATAAAGTTAAGCACCATCCTGGTCAAATTGAAGCTGCGGCTATAATGGAGCATATTTTAGAAGGTAGTTCTTATATGAAAGCTGCCAAAAAATTGCATGAGATTGATCCTCTGCAGAAGCCAAAACAAGATCGTTATGCTTTGAGGACTTCTCCTCAATGGTTAGGTCCTCAAATCGAAGTTATTCGATTCTCGACCAAATCAATTGAGAGGGAGATCAACTCTGTCAATGACAATCCTCTCATTGATGTTTCAAGAGGCAAGGCTCTACATGGTGGAAATTTCCAAGGCACACCAATTGGTGTTTCAATGGACAATGCTCGTCTGGCTATTGGTTCAATTGGCAAATTAATGTTTGCTCAATTCAGTGAGCTTGTGAATGATTTTTACAACAACGGGTTGCCATCAAATCTTTCAGGCGGAAAGAATCCAAGTTTGGATTATGGGTTCAAAGGAGCCGAAATCGCAATGGCTTCTTACTGTTCTGAGCTTCAATTTCTTGCTAATCCTGTCACTAACCATGTGCAAAGTGCAGAGCTGCATAATCAAGACGTAAACTCATTGGGTTTAATTTCGTCGAGAAAGACTCAAGAAGCTATTGATATCTTGAAGCTCATGTCTTCAACTTACTTGGTAGCACTTTGCCAAGCTATTGATTTGAGGCATTTGGAAGAGAATTTGAAGCATACAGTTAAAAATACTGTAAACCAAGTAGCCAAAAAGGTTTTAACTACCGGTGAGAGTGGCGAACTTCATCCTTCCAGATTCTGCGAGAAAGATTTGCTCAAAGTTATCGATCGTGAGCAAGTCTTTTCTTACATTGATGATCCTTGCAGTGCTACCTATCCTCTGATGCAAAAACTGAGGCAAGTTCTCGTTGAACACGCCTTGGAAAATGGTGAAAATGAGAAGAATATTAGCACTTCAGTTTACCAAAAGATTGGTGCTTTTGAAGAAGAGCTTAAAGCCCTTTTGCCTAAAGAAGTTGAAACTGCAAGAGAAGCTTATGAATCCGGAAACGTTGCAGTTGGCAATAAGATCAAGGAATGCAGATCTTATCCATTGTACAAGTTTGTGAGGGAGGAGTTAGGCACCGGATTGCTTACCGGAGAGAAAGGCCGGTCACCGGGACAGGACTTCGACAAGGTGTTCACAGCCATGTGTGAAGGAAAGATTATTGATCCAATGATGGAATGTCTCAAGGAATGGAATGGTTCTCCTCTTCCAATCTGTTAA
>TRINITY_DN32981_c5_g1_i17
ATGGCAAAGATTGGATCTTTTGATGATTTGTGCATGACTCTTGACCCACTCAACTGGGGTGTGGCAGCTGAGTCAATGAAAGGTAGCCATTTTGATGAAGTGAAGCAAATGGTGAGAGACTTTAGGAGTCCATTGGTTAAGTTAGGTGGTGAAACTTTGACGGTGGCTCAGGTGGCTGCTGTTGCTGCCAATGACGGTGGCGTTACGGTGGCGCTTGATGAGTCAGCCCGAGCTGGAGTTAAAGCAAGTAGTGAATGGGTGAAAGATAGTTTAAGTAAAGGAATGGATGCTTATGGAATTACTACTGGTTTTGGTGGTTCTTCTCATAGAAGAACTAAACAAGGAACTGCTCTACAAAATGAGCTTCTTAGGCACTTGAATGCTGGAATTTTCGGCAATGGAACAGAAACCGGTCACACATTACCAGTTTCTGCAACAAGAGCAGCAATGTTGGTTCGAATCAATAGTAACCTTCAAGGTTACTCTGGCATTCGATTCGAAATCTTGGAAGCCATTGCTAAGCTTCTCAACAACAATGTCACTCCATGCTTGCCACTTCGCGGCACAATCACTGCTTCAGGGGATTTAGTCCCATTATCTTACATTGCAGGACTCTTAACCGGCCGGCCTAATTCCAAAGCCATTGGCCCCAATGGAGAGACTTTCACCGCTGCTGAAGCTCTTCGCCTCGCTGGTGTTGATTCTGGATTCTTTGAGCTGCAGCCTAAAGAAGGTCTAGCTATGGTTAACGGCACAGCAGTTGGTTCTGGCTTGGCTTCGATGGTTCTTTTTGAAGCCAATATTCTTGCTGTTCTATCAGAAGTGTTCTCAGCAATTTTTGCTGAGGTTATGAATGGAAAACCTGAATTTACAGACCATCTAACACATAAAGTTAAGCACCATCCTGGTCAAATTGAAGCTGCGGCTATAATGGAGCATATTTTAGAAGGTAGTTCTTATATGAAAGCTGCCAAAAAATTGCATGAGATTGATCCTCTGCAGAAGCCAAAACAAGATCGTTATGCTTTGAGGACTTCTCCTCAATGGTTAGGTCCTCAAATCGAAGTTATTCGATTCTCGACCAAATCAATTGAGAGGGAGATCAACTCTGTCAATGACAATCCTCTCATTGATGTTTCAAGAGGCAAGGCTCTACATGGTGGAAATTTCCAAGGCACACCAATTGGTGTTTCAATGGACAATGCTCGTCTGGCTATTGGTTCAATTGGCAAATTAATGTTTGCTCAATTCAGTGAGCTTGTGAATGATTTTTACAACAACGGGTTGCCATCAAATCTTTCAGGCGGAAAGAATCCAAGTTTGGATTATGGGTTCAAAGGAGCCGAAATCGCAATGGCTTCTTACTGTTCTGAGCTTCAATTTCTTGCTAATCCTGTCACTAACCATGTGCAAAGTGCAGAGCTGCATAATCAAGACGTAAACTCATTGGGTTTAATTTCGTCGAGAAAGACTCAAGAAGCTATTGATATCTTGAAGCTCATGTCTTCAACTTACTTGGTAGCACTTTGCCAAGCTATTGATTTGAGGCATTTGGAAGAGAATTTGAAGCATACAGTTAAAAATACTGTAAACCAAGTAGCCAAAAAGGTTTTAACTACCGGTGAGAGTGGCGAACTTCATCCTTCCAGATTCTGCGAGAAAGATTTGCTCAAAGTTATCGATCGTGAGCAAGTCTTTTCTTACATTGATGATCCTTGCAGTGCTACCTATCCTCTGATGCAAAAACTGAGGCAAGTTCTCGTTGAACACGCCTTGGAAAATGGTGAAAATGAGAAGAATATTAGCACTTCAGTTTACCAAAAGATTGGTGCTTTTGAAGAAGAGCTTAAAGCCCTTTTGCCTAAAGAAGTTGAAACTGCAAGAGAAGCTTATGAATCCGGAAACGTTGCAGTTGGCAATAAGATCAAGGAATGCAGATCTTATCCATTGTACAAGTTTGTGAGGGAGGAGTTAGGCACCGGATTGCTTACCGGAGAGAAAGGCCGGTCACCGGGACAGGACTTCGACAAGGTGTTCACAGCCATGTGTGAAGGAAAGATTATTGATCCAATGATGGAATGTCTCAAGGAATGGAATGGTTCTCCTCTTCCAATCTGTTAA
>TRINITY_DN32981_c5_g1_i12
ATGGCAAAGATTGGATCTTTTGATGATTTGTGCATGACTCTTGACCCACTCAACTGGGGTGTGGCAGCTGAGTCAATGAAAGGTAGCCATTTTGATGAAGTGAAGCAAATGGTGAGAGACTTTAGGAGTCCATTGGTTAAGTTAGGTGGTGAAACTTTGACGGTGGCTCAGGTGGCTGCTGTTGCTGCCAATGACGGTGGCGTTACGGTGGCGCTTGATGAGTCAGCCCGAGCTGGAGTTAAAGCAAGTAGTGAATGGGTGAAAGATAGTTTAAGTAAAGGAATGGATGCTTATGGAATTACTACTGGTTTTGGTGGTTCTTCTCATAGAAGAACTAAACAAGGAACTGCTCTACAAAATGAGCTTCTTAGGCACTTGAATGCTGGAATTTTCGGCAATGGAACAGAAACCGGTCACACATTACCAGTTTCTGCAACAAGAGCAGCAATGTTGGTTCGAATCAATAGTAACCTTCAAGGTTACTCTGGCATTCGATTCGAAATCTTGGAAGCCATTGCTAAGCTTCTCAACAACAATGTCACTCCATGCTTGCCACTTCGCGGCACAATCACTGCTTCAGGGGATTTAGTCCCATTATCTTACATTGCAGGACTCTTAACCGGCCGGCCTAATTCCAAAGCCATTGGCCCCAATGGAGAGACTTTCACCGCTGCTGAAGCTCTTCGCCTCGCTGGTGTTGATTCTGGATTCTTTGAGCTGCAGCCTAAAGAAGGTCTAGCTATGGTTAACGGCACAGCAGTTGGTTCTGGCTTGGCTTCGATGGTTCTTTTTGAAGCCAATATTCTTGCTGTTCTATCAGAAGTGTTCTCAGCAATTTTTGCTGAGGTTATGAATGGAAAACCTGAATTTACAGACCATCTAACACATAAAGTTAAGCACCATCCTGGTCAAATTGAAGCTGCGGCTATAATGGAGCATATTTTAGAAGGTAGTTCTTATATGAAAGCTGCCAAAAAATTGCATGAGATTGATCCTCTGCAGAAGCCAAAACAAGATCGTTATGCTTTGAGGACTTCTCCTCAATGGTTAGGTCCTCAAATCGAAGTTATTCGATTCTCGACCAAATCAATTGAGAGGGAGATCAACTCTGTCAATGACAATCCTCTCATTGATGTTTCAAGAGGCAAGGCTCTACATGGTGGAAATTTCCAAGGCACACCAATTGGTGTTTCAATGGACAATGCTCGTCTGGCTATTGGTTCAATTGGCAAATTAATGTTTGCTCAATTCAGTGAGCTTGTGAATGATTTTTACAACAACGGGTTGCCATCAAATCTTTCAGGCGGAAAGAATCCAAGTTTGGATTATGGGTTCAAAGGAGCCGAAATCGCAATGGCTTCTTACTGTTCTGAGCTTCAATTTCTTGCTAATCCTGTCACTAACCATGTGCAAAGTGCAGAGCTGCACAATCAAGATGTGAACTCATTGGGTTTAATTTCTTCAAGAAAGACTCAAGAGGCAGTCGAGATTCTGAAGCTTATGTCTTCAACTTACTTGGTAGCACTATGCCAAGCTATTGATTTGAGGCATTTGGAAGAGAATTTGAAGCATGCAGTTAAAAACACTGTAAGCCAAGTAGCCAAAAGGGTTTTAACTACTGGTGCTAATGGAGAACTCCATCCATCAAGATTTTGTGAGAAAGATTTGCTCAAGGTTGTCGATCGTGAACAAGTATTCTCTTACATTGATGATCCCTGCAGTGCTACCTATCCTCTGATGGTGAAACTAAGGCAAGTTCTCGTCGAACACGCCTTAGGGAATGGCGAAAATGAGAAGAACGTCAGCACTTCAGTTTACCAAAAGATCGGTGCTTTCGAGGAAGAACTTAAAGCCCTTTTGCCTAAAGAAGTTGAAAGTGCAAGAGAAGCATTTGAGAGTGGAAACACAACAGTCGATAACAAGATCAAGGAATGCAGATCTTATCCATTGTACAAGTTTGTGAGGCAGGAGTTAAGCACCGGATTGCTTACCGGAGAGAAAGGCCGGTCACCAGGAGAGGACTTTGACAAGGTTTTCACAGCCATGTGTCAAGGAAAGATCATTGATCCGATGATGGACTGTCTCAAGGAATGGAATGGTGCTCCTCTTCCCCTTTCTTAA
>TRINITY_DN32981_c5_g1_i5
ATGGCAAAGATCGGATCTTTTGATGATTTATGCATGACTCGTGACCCACTCAACTGGGGGGTGGCAGCTGAGTCAATGAAAGGTAGCCATTTTGATGAAGTGAAGCAAATGGTGAGTGACTTTAGGAGCCCATTGGTTAAGTTAGGTGGTGAAACTTTGACGGTGGCTCAGGTGGCTGCCGTTGCCGCCAATGACGGTGGTGTTACGGTGGAGCTTGATGAGTCAGCCCGAGCTAGTGTTAAAGCTAGTAGTGATTGGGTGAAGGATAGTTTAAGTAAAGGAATGGATGCTTATGGAATTACTACTGGTTTTGGTGGTTCTTCTCATAGAAGAACTAAACAAGGAACTGCTTTACAAAATGAGCTTCTTAGGCATTTGAATGCTGGGATTTTTGGCAATGGAATAGAAACAGGTCACACATTGCCAGTCTCTGCAACAAGAGCAGCAATGTTGGTTAGAATTAACAGTAACCTTCAAGGTTACTCTGGCATTAGATTCGAAATCTTAGAAGCCATTGCAAAACTCCTCAACAACAATGTCACTCCTTGCTTGCCGCTGCGCGGCACAATCACTGCTTCAGGGGATTTAGTCCCATTATCTTACATTGCTGGATTGTTGACAGGCCGGCCTAATTCCAAAGCTATTGGCCCTAACGGAGAATCTTTAAATGCAGCTGAAGCTCTTCACCTTGCCGGTATTGATACTGGATTCTTTGAGTTGCAGCCTAAAGAAGGTCTAGCTATGGTAAATGGGACAGCAGTTGGTTCTGGCTTGGCCTCTATGGTTCTTTTTGAAGCCAATATTCTTGCTGTTCTATCAGAAGTGTTCTCAGCAATTTTTGCTGAGGTTATGAATGGAAAACCTGAATTTACAGATCATTTGACACATAAAGTAAAGCACCATCCTGGTCAAATTGAAGCTGCAGCTATAATGGAGCATATTTTAGAAGGTAGTTCTTATATGAAAGCTGCTAAGAAATTGCATGAGATTGATCCATTGCAGAAGCCAAAACAGGACAGATATGCTCTCAGAACTTCTCCTCAATGGTTAGGTCCTCAAATCGAAGTTATTCGATTTTCGACGAAATCAATTGAGAGAGAGATTAATTCTGTTAATGATAATCCTCTGATTGATGTTTCAAGAGGCAAAGCTTTACATGGTGGAAATTTCCAAGGCACTCCAATTGGTGTATCGATGGATAATGCACGATTGGCCATTGGTTCAATTGGGAAACTAATGTTTGCTCAGTTCAGTGAGCTTGTAAATGACTTTTACAATAATGGGTTGCCTTCAAATCTTTCAGGTGGAAGGAACCCAAGTTTGGATTACGGGTTCAAAGGAGCTGAAATTGCGATGGCTTCTTATTGCTCCGAGCTTCAATTTCTAGCCAATCCGGTCACTAACCATGTGCAAAGTGCAGAGCTACACAATCAAGATGTGAACTCTTTGGGTTTGATTTCTTCAAGAAAGACTCAAGAAGCTGTTGAGATTTTGAAGCTTATGTCTTCAACTTACTTAGTAGCACTTTGCCAAGCTATTGACTTAAGGCATTTGGAAGAGAACATGAAGCATACAGTTAAAAACACTGTAAGCCAAGTAGCCAAAAGGGTTCTTACTACCGGCGCCAACGGAGAACTTCATCCATCCAGATTCTGCGAAAAAGATTTACTTAAAGTTGTGGATCGCGAACATGTCTACTCATACATTGATGATCCTTGCAGTGCTACCTATCCTTTGATGCTGAAACTAAGGCAAGTTCTCGTCGATCACGCGTTGGCGAATGGCGAAAATGAGAAGAATGTTAGCAACTCTGTTTTCCAAAAGATTGGTGCTTTTGAAGAAGAACTTAAAGCCCTTTTGCCAAAAGAAGCTGAAGGTGTAAGATCCGCATTTGCGAGTGGAAATGTTGCAGTTGCCAATAAGATCAAGGAATGCAGATCTTATCCATTGTATAAGTTTTTGAGGGAGGAGTTGGGTACCGGATTGCTCACCGGAGAGAAAGGCCGATCACCGGGAGAAGACTTCGACAAGGTTTTCACTGCCATGTGTCAGGGAAAGCTCATTGATCCAATGATGGATTGTCTCAAGGAATGGAATGGTGCTCCTGTCCCAATTTGCTAA
>TRINITY_DN32981_c5_g1_i13
ATGGCAAAGATTGGATCTTTTGATGATTTGTGCATGACACGTGACCCACTCAACTGGGGTGTGGCAGCTGAGTCAATGAAAGGTAGCCATTTTGATGAAGTGAAGCAAATGGTGAGTGACTTTAGGAGTCCATTGGTTAAGTTAGGTGGTGAAACTTTGACGGTGGCTCAGGTGGCTGCTGTTGCTGCCAATGACGGTGGCGTTACGGTGGCGCTTGATGAGTCAGCCCGAGCTGGAGTTAAAGCAAGTAGTGAATGGGTGAAAGATAGTTTAAGTAAAGGAATGGATGCTTATGGAATTACTACTGGTTTTGGTGGTTCTTCTCATAGAAGAACTAAACAAGGAACTGCTCTACAAAATGAGCTTCTTAGGCACTTGAATGCTGGAATTTTCGGCAATGGAACAGAAACCGGTCACACATTACCAGTTTCTGCAACAAGAGCAGCAATGTTGGTTCGAATCAATAGTAACCTTCAAGGTTACTCTGGCATTCGATTCGAAATCTTGGAAGCCATTGCTAAGCTTCTCAACAACAATGTCACTCCATGCTTGCCACTTCGCGGCACAATCACTGCTTCAGGGGATTTAGTCCCATTATCTTACATTGCAGGACTCTTAACCGGCCGGCCTAATTCCAAAGCCATTGGCCCCAATGGAGAGACTTTCACCGCTGCTGAAGCTCTTCGCCTCGCTGGTGTTGATTCTGGATTCTTTGAGCTGCAGCCTAAAGAAGGTCTAGCTATGGTTAACGGCACAGCAGTTGGTTCTGGCTTGGCTTCGATGGTTCTTTTTGAAGCCAATATTCTTGCTGTTCTATCAGAAGTGTTCTCAGCAATTTTTGCTGAGGTTATGAATGGAAAACCTGAATTTACAGACCATCTAACACATAAAGTTAAGCACCATCCTGGTCAAATTGAAGCTGCGGCTATAATGGAGCATATTTTAGAAGGTAGTTCTTATATGAAAGCTGCCAAAAAATTGCATGAGATTGATCCTCTGCAGAAGCCAAAACAAGATCGTTATGCTTTGAGGACTTCTCCTCAATGGTTAGGTCCTCAAATCGAAGTTATTCGATTCTCGACCAAATCAATTGAGAGGGAGATCAACTCTGTCAATGACAATCCTCTCATTGATGTTTCAAGAGGCAAGGCTCTACATGGTGGAAATTTCCAAGGCACACCAATTGGTGTTTCAATGGACAATGCTCGTCTGGCTATTGGTTCAATTGGCAAATTAATGTTTGCTCAATTCAGTGAGCTTGTGAATGATTTTTACAACAACGGGTTGCCATCAAATCTTTCAGGCGGAAAGAATCCAAGTTTGGATTATGGGTTCAAAGGAGCCGAAATCGCAATGGCTTCTTACTGTTCTGAGCTTCAATTTCTTGCTAATCCTGTCACTAACCATGTGCAAAGTGCAGAGCTGCATAATCAAGACGTAAACTCATTGGGTTTAATTTCGTCGAGAAAGACTCAAGAAGCTATTGATATCTTGAAGCTCATGTCTTCAACTTACTTGGTAGCACTTTGCCAAGCTATTGATTTGAGGCATTTAGAAGAGAATTTGAAGAATACAGTTAAAACTACAGTTAGCCAAGTAGCTAAAAAGGTTTTAACCACTGGCGTAGACGGAGAGCTCCATCCTTCAAGATTCTGTGAGAAAGATTTTCTTAAAGTTATCGACCGCGAGCAAGTGTTTTCTTACATTGATGATCCTTGCAGTGCTACTTATCCTCTCATGCAAAAACTAAGGCAAGTTCTCGTCGAACACGCCTTGGGAAATGGCGAAAATGAGAAGAATATTAGCACTTCAGTTTACCAAAAGATTGGTGCTTTTGAAGAAGAGCTTAAAGCCCTTTTGCCTAAAGAAGTTGAAAGTGCAAGAGAAGCTTATGAAACAGGAAATGTTGCAGTTGGGAATAAGATCAAGGAATGCCGATCTTATCCATTGTACAAGTTTGTGAGGGAGGAGTTAGGCACCAGATTGCTTACCGGAGAGAAAGGCCGGTCACCGGGACAAGACTTCGATAAGGTATTCACAGCTATGTGTGAAGGAAAGATTATTGATCCAATGATGGAATGTCTCAAGGAATGGAATGGTACTCCTATTCCAATATGTTAA
>TRINITY_DN32981_c5_g1_i14
ATGGCAAAGATTGGATCTTTTGATGATTTGTGCATGACTCTTGACCCACTCAACTGGGGTGTGGCAGCTGAGTCAATGAAAGGTAGCCATTTTGATGAAGTGAAGCAAATGGTGAGAGACTTTAGGAGTCCATTGGTTAAGTTAGGTGGTGAAACTTTGACGGTGGCTCAGGTGGCTGCTGTTGCTGCCAATGACGGTGGCGTTACGGTGGCGCTTGATGAGTCAGCCCGAGCTGGAGTTAAAGCAAGTAGTGAATGGGTGAAAGATAGTTTAAGTAAAGGAATGGATGCTTATGGAATTACTACTGGTTTTGGTGGTTCTTCTCATAGAAGAACTAAACAAGGAACTGCTTTACAAAATGAGCTTCTTAGGCATTTGAATGCTGGGATTTTTGGCAATGGAATAGAAACAGGTCACACATTGCCAGTCTCTGCAACAAGAGCAGCAATGTTGGTTAGAATTAACAGTAACCTTCAAGGTTACTCTGGCATTAGATTCGAAATCTTAGAAGCCATTGCAAAACTCCTCAACAACAATGTCACTCCTTGCTTGCCGCTGCGCGGCACAATCACTGCTTCAGGGGATTTAGTCCCATTATCTTACATTGCTGGATTGTTGACAGGCCGGCCTAATTCCAAAGCTATTGGCCCTAACGGAGAATCTTTAAATGCAGCTGAAGCTCTTCACCTTGCCGGTATTGATACTGGATTCTTTGAGTTGCAGCCTAAAGAAGGTCTAGCTATGGTAAATGGGACAGCAGTTGGTTCTGGCTTGGCCTCTATGGTTCTTTTTGAAGCCAATATTCTTGCTGTTCTATCAGAAGTGTTCTCAGCAATTTTTGCTGAGGTTATGAATGGAAAACCTGAATTTACAGATCATTTGACACATAAAGTAAAGCACCATCCTGGTCAAATTGAAGCTGCAGCTATAATGGAGCATATTTTAGAAGGTAGTTCTTATATGAAAGCTGCTAAGAAATTGCATGAGATTGATCCATTGCAGAAGCCAAAACAGGACAGATATGCTCTCAGAACTTCTCCTCAATGGTTAGGTCCTCAAATCGAAGTTATTCGATTTTCGACGAAATCAATTGAGAGAGAGATTAATTCTGTTAATGATAATCCTCTGATTGATGTTTCAAGAGGCAAAGCTTTACATGGTGGAAATTTCCAAGGCACTCCAATTGGTGTATCGATGGATAATGCACGATTGGCCATTGGTTCAATTGGGAAACTAATGTTTGCTCAGTTCAGTGAGCTTGTAAATGACTTTTACAATAATGGGTTGCCTTCAAATCTTTCAGGTGGAAGGAATCCAAGCTTGGATTATGGGTTCAAAGGAGCTGAAATTGCAATGGCTTCTTATTGTTCTGAGCTTCAATATCTCGCGAATCCTGTCACTACTCATGTGCAAAGTGCAGAGCAGCATAATCAAGATGTGAACTCATTGGGTTTAATTTCTTCAAGAAAGACTCAAGAAGCTGTTGAGATTTTGAAGCTTATGTCTTCAACTTACTTGGTAGCACTTTGCCAAGCTATTGACTTAAGGCATTTGGAAGAGAACATGAAGCATACAGTTAAAAACACTGTAAGCCAAGTAGCCAAAAGGGTTCTTACTACCGGCGCCAACGGAGAACTTCATCCATCCAGATTCTGCGAAAAAGATTTACTTAAAGTTGTGGATCGCGAACATGTCTACTCATACATTGATGATCCTTGCAGTGCTACCTATCCTTTGATGCTGAAACTAAGGCAAGTTCTCGTCGATCACGCGTTGGCGAATGGCGAAAATGAGAAGAATGTTAGCAACTCTGTTTTCCAAAAGATTGGTGCTTTTGAAGAAGAACTTAAAGCCCTTTTGCCAAAAGAAGCTGAAGGTGTAAGATCCGCATTTGCGAGTGGAAATGTTGCAGTTGCCAATAAGATCAAGGAATGCAGATCTTATCCATTGTATAAGTTTTTGAGGGAGGAGTTGGGTACCGGATTGCTCACCGGAGAGAAAGGCCGGTAA
>TRINITY_DN23351_c0_g2_i1
ATGGCTTTTGAGGTTTGCCAAACGGTGTCTCATTGGCAAAAGGCTGCAGAGTTACTTCAGTCCTCCCATTTTGATGAAGTTCAAGAAATGGTTTCGCAGTTTGCTAATGCTATAACTGTTGATATCAAAGGCACTTCCTTGACAGTGGCGGAAGTCACCGCCATTGCTCGCCGGAGTGAAGTTACCGTCCACCTTGACGAGTTGACTGCCGGCGACCGAGTTAGAAAAAGTGCTGACTGGGTTTCTTTCAACATCTCACGCGGAACTGATACTTATGGTGTTACTACAGGTTTCGGTGCCACTTCTCACCGGCGAACCAATAAAACAGCCGATCTTCAAACGGAACTTATTCGGTTCTTGAACGCCGGCGTCATTGGGAAAGAAAGTCTTCCCTTAAATTATGCTAAAGCGGCCATGCTTGTTCGGACAAATACTCTGATGCAAGGATATTCTGGTATCCGTTGGGAGATGCTTGAATCTATAGCTAAACTTATGAATCAAAATTTGATTCCTAAGCTTCCTTTAAGAGGTACAATCACAGCTTCCGGTGATCTTGTGCCACTGTCTTACATTGCCGGACTTTTGACGGGCCGACATAATTCCAAGGTTGTGACTTTAAAAGGTGAAGAAATTACAGCTATGGAAGCTCTAAAAAGAGCTGGAATTAAATCCCCTTTTGAGCTACAAGCTAAAGAAGGGTTAGCCCTTGTTAATGGAACTGCAGTTGGGTCAGCTGTTGCTGCAACTGTTTGTTTTGATGCAAATATTTTGGCTTTTCTTGCTGAAATTGTTTCTGCTCTGTTTTGTGAAGTAATGCATGGGAAGCCAGAGTATACAGACCCTCTTACTCATCAACTTAAGCATCATCCAGGCCAAATTGAAGCTGCTGCTATAATGAAACATTTGTTAGATGAAAGTGATTACATGAAAGAAGCGAAAATCCGCCACGAAAAAGATCCTCTTACCAAGCCTAAACAGGATAGGTATGCTATCAGAACATCCCCCCAATGGCTTGGTCCTCAGATTGAAGTTATTCGAGCTGCAACTCATTCCATTGAAAGAGAGATTAATTCTGTTAATGATAATCCAATCATTGATGTTTCTCGGGATCTCGCGCTTCATGGAGGAAATTTCCAAGGAACTCCTATTGGGGTTTCTATGGATAATCTCAGGATTGCAATTGCAGCTATTGGAAAGCTTATGTTTGCTCAGTTTTCTGAACTTGTTTGTGATTATTACAATAATGGGTTGCCTTCTAATTTAAGTGGAGGGCCTAATCCAAGCTTGGATTATGGGTTCAAAGGTGCTGAAATAGCAATGGCTTCTTATTGTTCAGAGCTTCAGTTCTTGGCTAATCCTGTAACTTCTCATGTTCAAAGTGCCGAGCAACATAATCAAGATGTTAACTCTCTTGGTTTGATTTCAGCAAGAAAGAGTGCTGAAGCCATTGAAATCCTGAAGCTTATGTCTGCGACTTTTATGGTTGCACTTTGCCAAGCAATTGATTTAAGGCATTTGGAGGAGAATATGAGGGAGGTAGTCAAACAAATTGTTCGTCAAGTAATCAGGAAAACTCTTTACATTTCTGAAGATGGATCATTGCTCGAATCACGCTTCTGCGAGAAAGAACTGATTCAGGTTGTTGAACACCAACCTGTATTTTCCTATCTTGATGACCCAACAAATCCTTCTTATGAATTCTTGAATAAACTTCAACAAGTGCTTGTTCAAAAAGCTCTTAAAGATCCTAAATCTGGAAATTCTGACGAAAATGGCTACCTAACCTTTAAGAGGATCCCTGTTTTTATGATGGAGTTGAAGGCAAGACTAGAAGAAGATGTCCCAAAAGCAAGAGAAAGATTTGATAATGGAGAATTTGGTGTGGAAAACAGAATCATGAAATGCAGAACTTCTCCGATTTACGAATTTGTGAGAAGTGAAGTTGGGACTAGCTTGCTTAGTGGAGCAAAGAAGGTGAGTCCAGGAGAGGATATAGAGAAAGTTCATGAAGCCATTAATGAAGGAAAATTAGGCCAAGTTTTGATCAGGTGCTTGAAAGATTGGAAACAGGCATAA
>TRINITY_DN32464_c6_g3_i2
ATGGATCTAATTCTATTGGAAAAGACACTTTTAGGCCTTTTCGCCGCCATTATTGTCGCCATTGTCGTTTCTAAGCTTCGTGGTAAGCGTTTTAAGCTTCCTCCAGGTCCTTTACCTGTTCCAGTTTTCGGTAACTGGCTTCAAGTCGGCGATGACTTGAATCACCGGAACCTCACTGATCTTGCTAAAAGATTTGGAGACATATTCCTCCTCCGTATGGGACAACGGAATCTTGTCGTCATCTCATCACCGGAACTGGCCAAAGAGGTTTTACACACGCAAGGCGTTGAATTCGGATCTCGAACTCGGAATGTCGTTTTCGATATTTTCACCGGTAAGGGACAGGATATGGTGTTTACCGTCTACGGTGAACACTGGAGGAAGATGAGGAGGATTATGACGGTGCCTTTTTTTACTAATAAGGTAGTTCAACAATACAGACATGGATGGGAGGATGAGGCGGCGAAAGTGGTGGAGGATGTTAAGAAAAATCCGGAGGCTGCCACACGTGGTGTCGTGTTGAGGCGGCGATTGCAGTTGTTGATGTACAATAACATGTATAGGATTATGTTTGATAGGAGATTTGAGAGTGAAGAAGATCCTTTGTTTGTTAAGCTTAAAGCTTTGAATGGAGAGAGAAGTAGATTAGCTCAAAGCTTTGAGTACAACTATGGCGATTTTATTCCTATTTTGAGACCATTTTTGAGAGGTTATTTGAAGATCTGTAAGGAAGTTAAGGAGAGAAGGTTGCAGCTCTTCAAGGACTACTTCGTCGAGGAAAGGAAGAAACTGGCCAGCACCAAGAGCATGAACAATGAAGGGTTAAAATGTGCAATTGATCATATTCTTGACGCACAGCAGAAGGGAGAGATCAATGAAGACAACGTTCTTTACATTGTAGAGAATATCAATGTTGCTGCAATTGAAACAACACTATGGTCAATTGAGTGGGGAATAGCAGAACTAGTAAACCATCCTGAAATCCAAAAGAAGTTGAGGGATGAATTAGACACAGTGCTTGGACCAGGCAACCAAATCACTGAACCTGACATGCAGAAGCTTCCCTATCTCCAAGCTGTCATCAAAGAAACTCTCCGTCTCCGAATGGCAATCCCTCTTCTAGTCCCTCACATGAATCTCCATAGCGCGAAGCTTGCAGGATATGATATTCCTGCCGAAAGCAAAATTTTAGTAAATGCTTGGTGGCTTGCAAACAATCCTGCTCATTGGAAAAATCCTGAAGAGTTCAGACCTGAAAGGTTCTTGGAAGAAGAGTCTAAAGTTGAAGCCAATGGAAATGACTTCAGGTACCTTCCTTTCGGTGTCGGAAGAAGAAGCTGCCCTGGAATTATACTTGCATTGCCAATTCTTGGAATCACTTTGGGACGTTTGGTACAGAATTTTGAGCTTTTGCCTCCTCCTGGCCAGTCCAAACTTGATACTACAGAGAAAGGTGGCCAATTCAGTTTGCATATATTGAAGCACTCTACCATAGTTGCAAAACCAAGGTCATTTTAA
>TRINITY_DN15593_c0_g1_i1
ATGCCTCTTTCTATTGCTAAATCAATCATTTTTGGCTCTCTCATTATTGCAATTTTCACTAAGTTTTTGTACCTTAACATCTTCAATAATGTCTCATTCCCACATGTTTGGAAAATTGTCCTTTTTTTACTCCCTTTTGCATACTTGTTTACCTCTATTTGTAAGTCTTCCAAAAATCTCCCTCCAACCCCTTTTTCAATTCCAATATTTGGGAACTGGCTTCAAGTAGGAAATGACCTTAACCATCGCCTATTAGCTTCCATGTCACAAACTTATGGTCCTGTTTTTCTACTAAAACTTGGTTCGAAAAATTTAGCTGTCGTTTCTGATCCTGAACTCGCTACTCAAGTGTTGCATACGCAAGGCGTTGAATTCGGGTCGCGCCCACGTAATGTCGTGTTCGATATCTTCACCGGAAACGGACAAGATATGGTGTTTACGATCTACGGCGAGCATTGGAGAAAGATGAGGAGAATTATGACATTACCATTTTTCACTAACAAAGTTGTGCAAAATTATAGTGGTATGTGGGAGAAGGAAATGGACTTTGTGGTAAGTGACTTGAGTGATGATTTAAAGGCGAGAAATGAAGGGATCGTTATTAGAAAAAGATTGCAATTAATGTTGTATAATATTATGTATGGAATGATGTTTGATGCAAGATTTGAGTCACAAGAGGATCCATTGTTCATTGAAGCTACAATGTTTAATTCTGAGAGAAGTAGGTTGGCTCAAAGTTTTGAATACAATTACGGAGATTTTATACCTTTGCTTAGACCATTTCTAAGAGGGTACTTGAACAAGTGCAAGGATTTGCAGCAAAGAAGATTAGCTTTCTTCAATAATCATTTTGTTCAAAGAAGAAGGAAAATAATGGGTGCAAATGGAGAGAAACACAAGATAAGCTGTGCAATTGATCACATCATAGATGCTCAAATGAAAGGAGAGATTAGTGAAGAAAATGTGTTATATATTGTGGAAAACATCAATGTTGCTGCAATTGAAACAACATTATGGTCCATGGAATGGGCCATAGCTGAGTTGGTCAATCGTCCAACTGTCCAACAGAGAATCAGAGAAGAAATCTCAACCGTCCTTAAAGGATATCCAATTACAGAAACTAATCTACCAGAGTTACCATACTTACAAGCAACTGTAAAGGAGACGCTAAGATTGCACACTCCAATTCCTTTACTAGTACCACATATGAACCTTGAAGAAGCAAAATTAGGAGGATTTACCATTCCTAAAGAATCTAAAGTAGTAGTCAATGCATGGTGGCTAGCTAATAACCCCAAATGGTGGAAGAATCCGGAGGAGTTCCGCCCAGAGCGGTTCTTCGAAGAAGAATCTGGAACGGAGGCCGTTGCCGGAGGAAAAGTTGATTTCCGATACTTACCATTTGGGGTGGGAAGACGGAGCTGCCCTGGAATTATATTGGCATTGCCAATTTTGGGGCTTGTGATAGGAAAGTTGGTAACAAATTTTGAGATGAAAGCTCCTAAAGGTATAGATAATATTGATGTGAGTGAAAAAGGAGGACAGTTCAGCTTGCACATAGCTAACCATTCCACTGTTGTTTTTGAACCAATCAAATAA
>TRINITY_DN32164_c5_g1_i2
ATGTTATCCATAGCTTCTGTTGAACCTCCTAAACCAGAACTCTCCTCTCCTCAAACCCAAAATCATTCTTCTTCTTCTTCCTCTGAAACCCATATTTTCAGATCAAAGTTACCAGACATACCCATTTCTAATAATCTTCCTCTGCATACTTATTGCTTTGAAAATCTTCTTAATTTTTCTGATAGACCATGCCTAATCTCAGGTTCTACAGGCAAAACCTACACTTTTGCAGAAACCCATCTTATATCTCAGAAAGTAGCTTCTGGTTTATCCCATTTAGGTATCAAGAAAGGCGATGTTATAATGATTCTTCTTCAGAATTGCCCTGAATTCGTCTTCTCTTTTATGGGTGCTTCTATGATCGGAGCAATAACAACCACTGCCAATCCTTTTTACACCAAAAATGAAATATTCAAGCAATTAACTAGTTCGCGGGCTAAATTAATCATCACACAGTCTTTATATGTTGAAAAATTGAAAGATTCTGAAGAAAATTTGATTCTGATCACCATTGACGACCCACCAGAAAATTGTTTACATTTTTCAGTACTTTCAGAATCAAACGAAACTGAAATCCCTCAATTTGAAATAGATTCCGAAGATCCTGTAGCTTTACCATTTTCTTCAGGAACGACAGGATTACCAAAAGGAGTGGTCTTGACGCATAAAAGCTTGATTACAAGTGTAGCACAGCAAGTTGATGGAGAGAATCCGAATCTTTGGTTAAAAGATGAGGACGTCGTTTTATGTGTACTGCCTCTCTTTCATATATATTCGTTAAACAGTGTTTTGCTTTGCTCGCTTAGAGCTGGAGCTGCTGTGCTGTTAATGCAAAAGTTTGAGATGGGAACGTTGTTAGAGTTGATTCAGAGACATAAGGTGTCTGTAGCTGCGGTGGTGCCGCCGTTGGTGTTGGCATTGGCTAAGAATCCTATGGTGGCCGGCTTTGACCTTACTTCGATTAGGGTGGTGCTTTCCGGAGCGGCGCCACTTGGGAAAGAGCTGGAGGATGCTCTCCGGAGTAGAGTGCCTCAGGCTACCTTGGGACAGGGGTATGGGATGACGGAGGCAGGCCCAGTGTTATCAATGTGCTTGGGGTTTGCGAAACATCCTATTCCAACCAAGTCTGGTTCTTGTGGCACTGTGGTTCGAAATGCTGAGCTTAAAGTTATTCACCCTGAAACCGGTTCTTCTCTTGGCTATAACCAACCTGGCGAAATTTGCATACGTGGACAACAAATTATGAAAGGATACTTGAATGATCCGGAGGCCACAGCCAATACCATAGATGTAGAAGGTTGGCTTCACACTGGTGACATTGGTTATGTGGACGATGATGATGAGATTTTCATTGTTGATAGAGTTAAAGAAATCATCAAATTCAAAGGCTTTCAGGTTCCACCAGCAGAGCTTGAGGGTCTCCTCGTAAGCCATCCATCGATTACAGATGCAGCTGTTGTTCCGCAAAAAGATGAAGCAGCTGGAGAAGTTCCTGTCGCATTTGTGGTTCCGTCAACTGGGTTTGAGCTCACCGAAGAGGCTGTGAAAGAATACATAGCAAAACAGGTTGTTTTCTACAAGAAATTGCACAAAGTGTATTTTGTTCACGCAATTCCTAAGTCTCCCTCAGGAAAAATACTGAGAAAAGACCTGAAAGCAAAGCTAGCTTCGGCCTCCCAATTGTCTTAA
>TRINITY_DN50385_c0_g1_i1
ATGGCCGGAGTCACCGTCGATCAGATCAGAAAGGCACAACGTGCCAATGGTCCGGCCACCGTCCTCGCCATTGGCACCGCCACGCCTTCCAACTGCGTCATCCAAGCTGATTATCCTGACTATTACTTCAGGATCACCAAAAGCGAGCACTTGACGGATTTGAAAGAAAAATTCAAGCGCATGTGCGACAAATCGATGATCAAGAAACGATATATGTACTTAACTGAAGAAATTTTGAAAGAAAATCAGAACATGTGTGCATACTGGGAATCATCACTGGATGCTCGTCAGGATATAGTAGTTGTGGAAGTACCTAAGCTTGGAAAAGAAGCTGCTGTGAAAGCCATTAAAGAATGGGGTCAACCAAAATCCAAAATCACTCACCTTATTTTCTGTACTACTTCCGGCGTCGACATGCCCGGCTGCGATTACCAGCTAACCAAGTTACTCGGTCTTCGCCCTTCTGTTAAAAGATTCATGATGTATCAACAAGGTTGTTTCGCCGGCGGCACGGTTCTCCGCCTAGCTAAGGATTTGGCTGAGAACAACAAGGGTGCTAGAGTTCTTGTCGTTTGTTCGGAAATTACTGCCGTCACTTTTCGTGGTCCGTCTGAAACTCATCTTGATTCTTTAGTAGGGCAGGCTTTGTTCGGTGATGGTGCAGGTGCTTTGATTGTCGGCTCAGATCCTGATACCCAAATTGAACGGCCGATTTTTGAGATTGTTTCGGCAGCTCAAACAATCTTGCCGGATTCTGATGGTGCTATTGACGGACATTTGCGCGAAGTGGGTTTAACATTTCATTTATTGAAGGATGTTCCTGGATTAATTTCGAAGAATATAGAGAAAAGCTTGGTGGAAGCTTTTACTCCGATCGGTATTAAAGACTGGAATTCTATATTCTGGATTGCTCATCCTGGTGGTCCAGCCATTCTTGATCAGGTTGAAGCTAAACTCAGCTTGAAACCAGAGAAAATGAAAGCAACTCGCCAAGTATTGAGCGAGTATGGAAATATGTCTAGCGCTTGTGTTTTGTTTATTTTGGATGAAATGAGGAAGAAATCCATTGCAGAAGGCAAACCAACTACAGGAGAAGGGCTTGAATGGGGTGTTTTATTCGGGTTCGGGCCGGGTTTGACCGTTGAGACTGTGGTTTTACACAGTGTGGCTACCGAGACTGCCACTGCTCACTGA
>TRINITY_DN27125_c0_g1_i1
ATGTCTCCAGCAGCAACTTCCGTTACTCAAATTGACGTGGAAAACGTGGCATTCCCGCCGGCGGTGAAACCTCCAGCCTCAAAAAGAACTCTATTCCTCGGCGGCGCAGGGGTTAGAGGATTGGAGATTGAAGGAAAGTTCATAAAGTTCACGGCAATAGGAGTGTACTTAGAGGATTCGGCGGTGCCGGTACTCGCCGATAAGTGGAAAGGAAAGAGTGCAGAGGAGTTGAATGATTCCGTCGAGTTTTTCAGAGATATTGTTACAGGTCCGTTCGAGAAGATGATAAGAGTAACAATGATATTGCCATTAACGGGGCAGCAATATGCAGAGAAAGTAGCAGAGAACTGTGTTGGATTTTGGAAATCAGTAGGGATTTACAGTGATGCGGAAGCTAAAGCCATTGACAAATTTGTGGAGCTATTCAAACCGCAAATCTTTCCTCCAGGATCATCTATTATTTTCACTCAATTTCCTAATGCTTCTCTTGCGATTAGCTTTTCGAAAGATGGATGTATACCAGATGCTGAGAATTGCTTGATAGAGAATAAACTACTATCAGAAGCAGTATTGGAGTCAATTATTGGGAAGCATGGTGTTTCTCCTGAAGCAAGAAAATGTATGGCTGTAAGGTTAGTTGAGTTGTTTGAAAAAGATGCTCAAAAGGAAGAGTTGATCGACAAAAGTCCTCAGAATGTAGGGATGGTTGAAAAACCTAAGGAAACTGCAGACTTTATTCAAATTACTCCTCAAAAAAATGTAAACTGA
>TRINITY_DN33424_c3_g3_i1
ATGGCTCCTCCTTCCACTCTCACAGCTCTGTCAGAGGAGAAAACTCTCCAAGCCAGTTTCGTTCGCGACGAAGATGAGCGCCCTAAAGTCGCCTACAACGAATTCAGTAACGAAATTCCGGTGATTTCCTTGGCCGGAATTGAAGGGGAAAGAAGAGCTGAAATTTGTAAAAAAATTGTTGAAGCTTGTGAAGATTGGGGGATTTTTCAAGTGATTGATCATGGCGTTGATTCTAAGCTTATTTCGGAAATGACTCGTCTTGCTAAAGAGTTTTTCGCTTTGCCGCCCGAGGAAAAACTCCGGTTTGATATGTCCGGTGGTAAGAAAGGCGGTTTTATCGTCTCTAGCCATTTACAGGGAGAGGCAGTACAAGATTGGAGAGAAATAGTAACATACTTCTCATACCCACTGAGGACAAGAGACTATTCAAGGTGGCCTGACAATCCTAAGGAATGGAGAGCAGTAACTGAAGAATACAGTGAGAAATTAATGGGACTTGCTTGTAAGCTTCTTGAGGTTCTATCAGAAGCAATGGGGTTAGAGAAAGAGGCCTTAACCAAAGCATGTGTTGATATGGACCAAAAAGTTGTGGTCAACTACTATCCAAAATGTCCTCAACCAGACCTCACTCTTGGCCTCAAACGCCATACTGATCCAGGCACTATTACCCTTTTGCTTCAAGACCAAGTTGGTGGTCTTCAAGCTACTAGAGATAATGGGAAAACTTGGATTACAGTTCAGCCTGTTGAAGGTGCTTTTGTTGTAAATCTTGGAGATCATGGTCATTTCCTTAGCAATGGGAGATTCAGGAATGCAGACCATCAAGCTGTGGTGAACTCGAATTGTAGCAGATTATCCATAGCCACATTCCAAAACCCTGCACCAGAGGCAACAGTTTATCCACTCAAGATAGAAGAGGGAGTTAAGCCTGTGCTCGACGAGCCAATGACATTTGCAGAGATGTATAGAAGGAAGATGAGCAAAGATCTTGAGCTAGCCAGGCTCAAAAAGTTGGCCAAAGAACAGCAAGCCAAGGACTTGGAGAAATCCAAATTGGAGGGGAAACCTATAGAGGAGATATTTGCTTGA
>TRINITY_DN25915_c0_g1_i3
ATGGAGGTTGAAAGAGTGCAAGGCATTGCATCCATAACCACAGATACAATTCCAGATGCATTCATTAGATTAGAGAATGAACAACCAGCAATCACAACCGTTCAGGGAGTGAATCTTGAAGTACCAGTGATCGACATGAAAGATCCAGATGAAGAAAAGACGAACCGTTTGATGATTGAAGCTAGTGAAAAATGGGGGATGTTTCAAATAATAAATCATGGGATACCAAATGAAGCAATAGAGAATTTACAGAAAGTGGGGAAGGAATTTTTCGAGCTGCCACAGAAAGAAAAAGAAGTATATGCTAAACCAGCTGATGGTAAGACTGTGGAAGGTTATGGAACTTCTCTGCAAAAAGAAATGGCTGGTAAGAAAGGTTGGGTTGATCATTTGTTTCACAGGATTTGGCCGCCTTCTGCCATTAATTACCGTTTTTGGCCCAAAAATCCACCTTCTTACAGGAGTGCAAATGAAGAGTATGCAAAATACCTGCATGGAGCAGCAGACAGACTATTCAAGACTTTATCAGTCGGGTTAGAGCTTGAAGAAAATGAATTGAAGGAAGGTGCAGGTGGGGATGATATAGTTTATCTTCTAAAAATAAACTATTATCCACCATGTCCAAGGCCTGATCTAGCACTTGGTGTGGTGGCTCACACCGACATGTCCGCATTTACTCTTCTTGTGCCCAATGAAGTTCAAGGTCTTCAAGCTTCTAGAGATGGAAAATGGTATGATGTTAAGTACATCCCTAATGCTCTTGTCATCCACATTGGTGACCAAATTGAGATTCTAAGCAATGGAAAGTACAAGGCAGTGCTACACAGAACAACTGTGAACAAAGAGAAAACAAGAATGTCATGGCCAGTGTTCTTAGAGCCACCATCTGATTTTGCTGTAGGGCCTCACCCTAAATTGGTTAATGAACAGAATCCACCAAAGTACAAGACCAAGAAATATGCTGATTATTGCTATTGTAAGCTCAACAAGATTCCTCAGTAA
>TRINITY_DN25915_c0_g2_i1
ATGGAGCTTGAAAGAGTTCAAGACATTGCTTTCGCATCCAAAGATACAATCCCAGAAGCGTTTATCAGATTGGAGAATGAGCAACCGGCATTAACCACCGTGCAAGGCGTCGACATTGGAGTTCCGGTGATTGATCTGAGTGACAAAGACCAAGAAAAGGTTAACCGTTTGATTGTTGATGCAAGCCAAAAATGGGGTATGTTCCAAATCACAAATCATGGAATTCCTAATGATGTGATAAGAAAATTACAAAATGTGGGGAAGGAATTCTTTGAGCTACCACAAGAAGAGAAAGAAGTTTATGCAAAAATACCTGGTTCTAAATCAATGGAAGGCTATGGAACTTTAATTTCTAAAGAAATACAAGGCAAAAAAGCTTGGAGTGATCATTTGTTTCATAGAATCTGGCCTCCTTCCGCCATTAATTACAAATTTTGGCCTAAAAATCCACCTTCTTACAGGGAAGCTAATGAGGAATATGCAAAGCATCTACACGGAATAGTAAATAGATTAATGAAGATCCTGTCATTAGGATTGGGACTTGAAGAGAATGAATTAAAGGAGGCATTTGGTGGCGAGAAAATAGAGTACCTTCTTAAAATAAACTATTACCCACCATGTCCTCGACCAGATTTGGCTCTTGGTGTAGTTGCCCACACCGACATGTCATCTTTAACCATTCTTGTGCCAAATGATGTGCAAGGTCTTCAAGCTTCTAATCAACAAAATTGGTATGATGTTAAGTATGTTCCTAATGCATTTGTCATACACATTGGTGACCAACTTGAGATTGTAAGCAATGGGAAGTACAAGAGTGTGCTTCACAGAACAACAGTAAACAAAGAAAAAGCAAGAATGTCATGGCCAGTGTTCTTAGAGCCACCATCTGATTTTGCTGTAGGGCCTCACCCTAAATTGGTTAATGAACAGAATCCACCAAAGTACAAGACCAAGAAATATGCTGATTATTGCTATTGTAAGCTCAACAAGATTCCTCAGTAA
>TRINITY_DN33407_c7_g7_i2
ATGGCTAATTTTCAAGAGTACATGATTCTTTTTCTCATATGGCTAGCATCTGTAATTACAGTAAGAGCAATACTGAAAAAATTTCGAACCAAGCACCATCTTCCCCCAAGCCCACCGTCGCTACCAATCATTGGACACCTTCATCTCCTTGCTCCAATACCTCACCAGGCTCTTTATAAGCTTTCAACTCGCTACGGGCCATTAATTCAACTATTCCTTGGCTCAGTCCCATGTGTTGTTGCTTCCTCACCCGAGATGGCAAAAGAGTTCCTCAAAACCCATGAAACATCTTTCTTGAATCGCCCAATTGGGACTGCTGTAGACTACCTCTCATATGGCTCAGCTGATTTTTCATTTACTCCATATGGACCTTACTGGAAGTTCATGAAGAAAATTTGCATGACAGAACTCCTTGGAGGCCGAATGTTAGACCAGCTGCTCCCAATCAGGCGCGAAGAGATAGTGCAGTTTTTGCATTTCGTGCAAAAGAAAGCAAGTGTAGGTGAGCCAGTTGATGTTGGACAACTTCTTCTAAGTCTAACCAATAACATAATATCAAGAATGACTATGAGTGAAAGGTGTTCGAATAATGAAGATGAATCCAATGAGATCAGAAAATTGGTGCATGATGTTGCAGAGATTACAGGGAAATTCAATTTGTCAGACTATATTTGGTTTCTTAAGAACACAGATTTGCAAGGCTTTGGAAAAAAGCTTAAGAAAATTCGTGAAAATTTTGACACCATGATGGAGAGGATCATAGCTGAGCATGAGAAGGCAAGGAAGATAAAGCAAGAAAAAGGCGAAGAAGGAGATTCGATCAAAGATATACTTGATATTTTATTGGATATATACGAAGATGACAAATCGGAAATGAAATTGACTAGAGAAAACATCAAGGCTTTTGTACTGGATATATTTGCAGCTGGGACAGACACATCTGCCATTACGACAGAATGGGCACTAGCAGAACTAATAAATCACCCAGATATTATGAAGAAAGCAAGAGAAGAAATAGATTCTGCAGTAGGAACTAGCAGACTTGCAGAAGAATCAGATATAACTAACCTTCCCTACCTCCAATCTATAGTGAAGGAAACTCTAAGAATTCACCCAACCGGCCCATTAATTGTGAGAGAGTCAACTGAAGATTGTTATATCAATGGATATGAAATTCCTGCAAGAACTCAACTTTTTGTTAATGTATGGGCTCTTGGAAGGGACCCAAACCATTGGGAAAATCCACTTGAATTTTGTCCAGAAAGGTTTTTCAATGCAGAAGCAAATGGGAAGAGTCAGCTAGATGTGAGGGGGCAGTATTTCCATTTGCTGCCATTTGGAAGTGGAAAAAGAGGGTGCCCCGGAACTTCACTAGCTCTACAAGTAGTACAATCAACACTTGCTGCTATGATTCAATGCTTTGAATGGAAGGTTGATGGAGGAGATGGTACTGTTAACATGGAAGAAGGCCCTGGAATAACACTCCCAAGGGTTAATCCCATGATTTGTGTTCCAATTATTAGGCTAAATCCATTTCCACCATTCTCAAGTACTTAA
>TRINITY_DN33407_c7_g7_i1
ATGGCAGATTTTCAAGTCTACTTGATATTTTTTCTCATATGGGTAGTATCCATGACTACTACAGTTAAAGCTGTAGTGAAATACTTCAAAAGCCATAGCCGTTTTCCGCCAAGTCCTCCAGGCCTACCAATTATAGGACATCTCCATCTTCTTGCTCCAATCACTCATCAAGCTCTTCACAAGCTCTCAACTCGGTATGGACCATTAATTCACATTTTTCTTGGTTCAGTCCCTTGTGTTGTTGCTTCCTCCCCGGAGATGGCAAAAGAGTTCCTGAAAATCCATGAAAATGCTTTCTTGGATCGTCCAATAGGGACTGCTGTAAATTACCTCACATATGGTGCAGTTGATTTCTCCTTTACTCCTTATGGACCTTATTGGAAGTTCATTAAGAAAATTTGCATGAAGGAACTTCTCGGAGGTCGAACATTAGACCAGCTCCTCCTAGTCAGGCATGAAGAGATAGTGCAGTTTTTGCACTTGATGCTAAAGAAAGCAAATGCAGGTGATGCTGTTGATGTTGAAAGACAGCTTCTAAGGCTCACTAATAATATAATATCCAGAATGACTATTGGCAAAAAGTGTTCAAATGGTGCCAATGGAGTCGGTGGGTTTGTGCAAGATGCTGAAAAGCTCATCGGAAAACTTAATGTATCAGACTATATCTGGTTTTGTAAGAACTTAGATTTGCAGGGATTTGGAAGAAGGCTTAAGAAAGTTCGCGAAACTTATGACACCATAATGCAAAGGATCATCGCAGAGCATGAAGAGGCAAGGAACATTAGAAAAGGAGACACAGTGAAAGATTTACTTGATATGTTACTGGACATATCAGAAGATGAACACTCAGAAATAAAATTGACTGCAGAAAACATCAAGGCCTTCATCTTGAATATGTTTAGAGCTGGGACTCACACATCTGCGTTTACGACGGAATGGGCACTTGCAGAACTAATAAATCACCCAAATATTATGAAGAAAGCAAGAGAAGAAATAGATTCTGCAGTAGGAACTAGCAGACTTGCAGAAGAATCAGATATAACTAACCTTCCCTACCTCCAATCTATAGTGAAGGAAACTCTAAGAATTCACCCAACCGGCCCATTAATTGTGAGAGAGTCAACTGAAGATTGTTATATCAATGGATATGAAATTCCTGCAAGAACTCAACTTTTTGTTAATGTATGGGCTCTTGGAAGGGACCCAAACCATTGGGAAAATCCACTTGAATTTTGTCCAGAAAGGTTTTTCAATGCAGAAGCAAATGGGAAGAGTCAGCTAGATGTGAGGGGGCAGTATTTCCATTTGCTGCCATTTGGAAGTGGAAAAAGAGGGTGCCCCGGAACTTCACTAGCTCTACAAGTAGTACAATCAACACTTGCTGCTATGATTCAATGCTTTGAATGGAAGGTTGATGGAGGAGATGGTACTGTTAACATGGAAGAAGGCCCTGGAATAACACTCCCAAGGGTTAATCCCATGATTTGTGTTCCAATTATTAGGCTAAATCCATTTCCACCATTCTCAAGTACTTAA
>TRINITY_DN27999_c0_g1_i2
ATGGCTGAAATACATGATTATACCATGCAATTCCTAATCTTCCTAGCTGCATTCTTCTTTCTTACAACTATCATAACAAGAGCTCGGAACAAACCTCACCTCCCACCAAGTCCTAGAGCACTTCCAATAATAGGACATATGCATCTTTTAGGTCCTATTCCACACCAGGCATTTCACAAGCTCTCGATGTGCTACGGACCTTTGATTTACTTCTTTATTGGCTCAAAGCCTTGTGTTCTTGCGTCCACACCTGAAATTGCAAAAGAAATACTCAAAGACAATGAATCAAACTTCATGAACCGTCCGAAAGTAGCTAATCTCGATTATCTTACCTATGGCTCAGCTGACTTTGCTACCATACCCTATGGACCGCATTGGAAGTTCATGAAGAAACTTTGCATGACTGAGTTGCTAGGCACTCGAACACTAGACCAGTTTCTTCCGATTAGGCGGGATGAGACAAAGCGATTCTTAAAGGTATTGTTTAATAAAGCTGCAACAAAAGAAGCAATCAATGTGGGAGGTGAGCTAATGAGATTGACAAACAATATAATATCAAAAATGATGCTTAGAACAAGATGTTCTGATAAAGAAAATGAAGCTGATGAGATGAGGAAGCTGGTGAAAGAGTTGAATGAGTTAGGCGCCAAGTTTAATCTGTCGGACACAATATGGTTCTGCAAAAGTTTGGATTTGCAGGGTTTTGAGAAAAGGCTTAAGGATGCTAGAGACAGATATGATGCTATGATGGAGAGGATCATGAAGGAGCATGAAGATATGAGGAAAAAGAGGAAGGAAATGGGTGGTGATGCAGATAATCACACAATGAAGGACTTGCTTGATATTTTACTTGATATATATGAAGATGAAAATGCAGAGAGGAAATTAACCAGAGAAAATGTCAAGGCATTTGTTATGAACATATTTGGAGCTGGAACAGACACATCTTCCATTACAGTGGAATGGGGACTATCGGAGTTAATCAACCATCCTGATATAATGGAGAAAGCAAAGCAAGAGATCGATTCTGTCGTCGGAAAGACCAGACTCGTAGAGGAATCAGACATAGCTAACCTTCCTTACCTCCAAGCTATAGTTAAAGAAATACTAAGGCTTCACCCTACTGGACCATTGATTGTCCGAGAATCGGCTGAAGATTGTACTGTTGCAGGCTACACAATTCCAGCAAAGACCAGACTGTTTGTTAATGTGTGGTCACTAGGCAGAGATCCAAACTACTGGGAAAACCCACTAGAGTTTAGGCCGGAAAGGTTCATTAGCGAAGAATGGGGTGGGAAAAGTAACATGTTAGATGTGAGAGGACAATATTTTCATCTCTTGCCATTTGGAACAGGAAGGAGGAGTTGTCCTGGTGCTTCGTTAGCACTTCAATTTGTGCCAACAACTCTTGCTGCTGTGATACAGTGCTTTGAATGGAAGGTTGGTGATGGAGAGAATGTAAGGGTTGACATGGAAGAGGGACCAGGGCTAACCCTTCCCAGGGCTAATTCTCTTGTTTGTTTCCCTGTGGCTAGGCTCACTCCATTTCTATAA
>TRINITY_DN33407_c7_g6_i4
ATGGATTTTCAAGATTACACCATTCTCTTTCTCGTTTGGTTAATCTCAATCCTAATTGTTCGAACCCTAATTTCTAAAAGATCAAGATTTCAACTTCCACCTAGTCCTACACGACTCCCTATTATAGGACACCTTCACCTTCTCCGTCCGGTTCCTCACCAGGCACTTGACAAGTTATCAAAGCGTTATGGTCCATTATTCCATCTCTCATTTGGTTCTGTACCATGTGTAGTTATATCTTCGCCAGAAATGGCAAAAGAATTCTTGAAAAATCAAGAAATGTCATTTTGCAACCGGCCATCGACAGTGGCCGTCCGATGCCTAACGTACGGAGCTTCGGACTTTAGTTTTGCACCATATGGACCTTATTGGAAGTTCATGAAACAAATTTGCATGACACAACTTCTCGGTGGACGTACCCTAGATAGGTTTCTTGATATTAGGCAAGAAGAGTTGAAGATTTTCTTGAAATCAATATGGGAAAATGGTTTTCAAGGTAAAGAAATGAACCTTGGGGAAGAAGTAATGTCATATTCTAATAACGTAATTTCAAGAATGACTATGAGCAAAAGGTGTTCAACTAATGACGATGAAGCAAGTAATGTAAGGAAATTGATTGAAGAAGTCGGTGAGCTTAGTGGGAAATTTAATTTTCAAGATTATATTTGGTTTTGTAAAAATATTGATCTCCAAGGATTTGGGAAGAGGCTTAAGAAGCTGCAAAGGAAATTGGATTCAATGATGGAAGGTATTTTGGAAGAACATGAAGAGGAAATAATGAGGAAGAAGAAGAAGAATGAAAATGGTGAATTGAATGATTTTAAGAAGGATTTTGTTGATATATTGATAGATATTATGGAAGATGAAAATTCAGAAATGAGATTATCTAGAGAGAGTGTTAAAGCTTTTATTTTGGAGATGTTTACAACTGGCACAGGAACATCAGCAGGTGTAGTACAATGGGGAATGGCAGAACTAATAAATCATCCAAACATATTCAAGAAAGCAAGAGAAGAGATTGATTTAGTTATTGGAAACAATAGATTAATACAAGAATATGATCTTCAAAACCTACCTTATCTTCAAGCCATTGTTAAAGAAACTCTAAGATTACATCCTTCAGGTCCTTTATTTACGAGAGAATCAACTGAGGATTGTAACATCGGAGGATATCATATTCCGGCTAAGACGAGACTTTTGGTTAATGTTTGGTCGATCGGAAGAGATCCCGAGTATTGGGAAAACCCATATGAATTCGACCCGAAAAGATTCATGGGAGATGAAAATATTGATGTTAGAGGTCAACATTACCATCTTTTGCCATTTGGTAGTGGAAGGAGAAGTTGCCCTGGAACTTCTTTGGCATTACAAGTTATTTCAACTACATTAGGAGGTTTGATTCAATGCTTTGATTGGAAGGTTACTAATGGAGTTGGAAATAATGGTAGTATTGTAGACATGACTGAGACCGCTGGGATCTCTCTTCTGATGGCAAATCCATTGATGTGTATTCCGATTGCACGTTTTGATAATTTTAATGCGGAGTGGTTCAAGTGA
>TRINITY_DN252_c0_g1_i1
ATGTCGTCTTTCCTTTTATATTTCATTCTGTTTTTCATCTCCATCTACTTCCTCTCCTCCCTCCGCTCTTTTCTCCGCCGCCGTCTTCCGCCCGGCCCAAAACCATGGCCTATAGTTGGAAACTTGCCGCACTTGGGCCCTATGCCTCACCACTCCATTGCAGCCTTGGCTAGAACCTATGGACCTCTCATGCACCTTCGCATGGGTTTCGTAGATGTCGTCGTCGCCGCTTCTGCGGCCGTTGCTTCTCAATTTTTGAAATTTCATGACGCAAATTTCTCTAGCCGGCCGCCCAATTCCGGTGCTAAATATGTTGCTTATAATTATCAGGATCTTGTTTTTGCACCGTATGGTCCGAGGTGGCGTATGCTTAGGAAAATTAGTTCCGTTAATCTCTTCTCCGGCAAGGCTCTGGATGATTTTAGACATATTAGACAGCATGAAGTATCCGTGCTCACGCGCGCATTAGCGAGTGCGGGATCAACACCAGTTAACTTAGGGCAATTGCTGAACGTGTGCACTGCAAATGCCCTCGGGCGAGTGATGATCGGAAGAAGGGTGTTTGGTGACGGAAGTGGCGGTGGTGATAGAAAGGCGGACGAATTCAAGACAATGGTGGTGGAGTTGATGGTTTTGGCCGGAGTGTTCAATATCGGAGACTTTGTTCCTGCATTGGAATGGCTAGACTTACAAGGAGTAGCAGCTAAAATGAAGAAGTTACATAAGAGATTTGATGCTTTCTTAAGTGAGATTGTGGAAGATCATAAGATGAATCTGAAGGGTTCTGATGGAAGTGAGAAACACACCGATATGTTGAGCACGTTGATTGCATTGGAAGAGGATGCTGACGGTGAAGGAGGAAAACTCACGGACACTGAAATCAAAGCTTTACTATTGAACATGTTCACCGCTGGTACAGACACATCTTCAAGCACAGTAGAATGGGCAATTGCAGAGCTCATAAGGCACCCAAAAATACTAAGCAAAGTCAAACAAGAACTCGACTCAGTTGTGGGTCGAGACCGTCTTGTAACTGAATTGGACTTGGCCCAACTAACTTACTTCCAAGCCGTCGTCAAGGAAACTTTCCGGCTCCACCCATCAACACCACTATCTCTGCCGCGGCTAGCTGCAGAAAGCTGTGAAATTAATGGCTATCATATTCCAAAAGGCTCAACTCTATTAGTAAACGTATGGGCTATAGCTCGTGATCCGGATGTGTGGAGCGATCCACTAGAGTTTAAGCCCGAAAGATTTTTACCCGGAGGTGAAAAAGCTAATGTTGATGTTAGGGGAAATGATTTTGAGCTTATACCATTTGGTGCAGGGCGTAGAATATGTGCGGGTATGAGCTTAGGGTTAAGAATGGTTCAATTATTGATTGCAACTTTGGTCCATGGCTTTGATTGGGAATTGGCTGACGGGTTAATGCCTGATAAATTAAATATGGACGAGGCATTTGGACTGACTCTACAACGTGCTGTGCCTTTAATGGTTCATCCTAGGCCAAGGCTACCTTTACACGCTTATGGGGCATCAAACTAA
>TRINITY_DN32466_c16_g7_i1
ATGGCATTTCATGCACTCTTTTTTCTTCAAGAACTGTCAGTTTCAGCCATTCTTTACTTCGTTACCAAAATCATTATCGAACAACTTCTACCAAAACCCTACCGTCCTCGCCTTCCGCCAGGTCCGAAAGGCTGGCCAGTTATCGGGGCACTTCCTCTTCTTGGCACAATGCCACATGTTTCCTTAGCCAAATTGTCCAAAAAATATGGTGAAGTCATGTACCTAAAAATGGGTACGTGCAATATGGTCGTAGCATCATCGCCAGAATCAGCTAAGGCATTCTTGAAAACTCTAGACTTAAATTTCTCCAACCGGCCACCGAATGCCGGAGCAACCCATCTAGCTTATAATGCACAAGATATGGTGTTTGCAGATTATGGTCCTAGATGGAAACTTTTACGTAAATTAAGTAATCTTCATATGTTAGGAGGTAAAGCATTAGATGATTGGTCAAATGTTAGGAGTCAAGAATTAGGACATATGGTTCGAGCCATGTGTGAAGCTAGCCAAAGAAATGAAGCGGTAGTGGTTCCTGAAATGTTAACTTATGCAATGGCTAATATGATTGGTCAAATAATATTGAGTCGAAGGGTTTTTGTTACGAAAGGTAGTGAGTCTAATGAGTTTAAGGATATGGTTGTGGAGTTAATGACTTCTGCTGGGTATTTTAATATTGGTGATTTTATACCTTCTATTGCATGGATGGATTTACAAGGGATTGAAAAAGGAATGAAGAAATTGCATAAGAAATTCGATGTTTTATTGACAAAAATGATGGAGGAACATATGGCTACTACTCATTTACGTAAAGGAAAGCCTGATTTTCTTGATGTTATTATGGCTAATAGACAAAACTCTGATGGGGAAAGGCTCAGTGTCACTAATGTTAAAGCTCTTCTTTTGAATTTATTCACTGCAGGTACTGATACTTCATCAAGTATAATTGAATGGTCACTCGCGGAAATGTTGAAAAATCCAAACATAATGAAACGTGCTCATGCTGAGATGGATCAAGTGATCGGCCGGAACCGGCAGCTCGAAGAATCCGACATACCAAAACTTCCATATTTACAGGCAATATGCAAAGAAACATTTCGAAAACACCCTTCCACACCATTGAACCTTCCTAGAGTATCAACACAAGCATGCGAAGTGAATGGTTACTATATTCCTAAAAATACTAGACTTAGTGTTAACATTTGGGCAATAGGTCGGGACCCCAATGTTTGGGACAATCCCTTGGATTTTACTCCTGAAAGATTCTTAACCGAAAAATACAAAAAAATTGATCCGCGAGGGAACGATTTCGAATTAATTCCATTTGGTGCTGGAAGAAGAATTTGTGCAGGAACTAGGATGGGAATTGTGCTAGTTGAGTACATTTTAGGGACTTTGGTGCACTCTTTTGATTGGAAATTGCCTAATGGACTTAAGGAACTTAATATGGATGAGGCGTTTGGACTTGCATTGCAAAAGGCAGTGCCACTTGCTGCCATGGTTAGCCCTAGGCTAGCACCAGTTGCATATGCTACTTAA
>TRINITY_DN32466_c16_g7_i3
ATGGCATTTCATGCACTCTTTTTTCTTCAAGAACTGTCAGTTTCAGCCATTCTTTACTTCGTTACCAAAATCATTATCGAACAACTTCTACCAAAACCCTACCGTCCTCGCCTTCCGCCAGGTCCGAAAGGCTGGCCAGTTATCGGGGCACTTCCTCTTCTTGGCACAATGCCACATGTTTCCTTAGCCAAATTGTCCAAAAAATATGGTGAAGTCATGTACCTAAAAATGGGTACGTGCAATATGGTCGTAGCATCATCGCCAGAATCAGCTAAGGCATTCTTGAAAACTCTAGACTTAAATTTCTCCAACCGGCCACCGAATGCCGGAGCAACCCATCTAGCTTATAATGCACAAGATATGGTGTTTGCAGATTATGGTCCTAGATGGAAACTTTTACGTAAATTAAGTAATCTTCATATGTTAGGAGGTAAAGCATTAGATGATTGGTCAAATGTTAGGAGTCAAGAATTAGGACATATGGTTCGAGCCATGTGTGAAGCTAGCCAAAGAAATGAAGCGGTAGTGGTTCCTGAAATGTTAACTTATGCAATGGCTAATATGATTGGTCAAATAATATTGAGTCGAAGGGTTTTTGTTACGAAAGGTAGTGAGTCTAATGAGTTTAAGGATATGGTTGTGGAGTTAATGACTTCTGCTGGGTATTTTAATATTGGTGATTTTATACCTTCTATTGCATGGATGGATTTACAAGGGATTGAAAAAGGAATGAAGAAATTGCATAAGAAATTCGATGTTTTATTGACAAAAATGATGGAGGAACATATGGCTACTACTCATTTACGTAAAGGAAAGCCTGATTTTCTTGATGTTATTATGGCTAATAGACAAAACTCTGATGGGGAAAGGCTCAGTGTCACTAATGTTAAAGCTCTTCTTTTGAATTTATTCACTGCAGGTACTGATACTTCATCAAGTATAATTGAATGGTCACTCGCGGAAATGTTGAAAAATCCAAACATAATGAAACGTGCTCATGCTGAGATGGATCAAGTGATCGGCCGGAACCGGCAGCTCGAAGAATCCGACATACCAAAACTTCCATATTTACAGGCAATATGCAAAGAAACATTTCGAAAACACCCTTCCACACCATTGAACCTTCCTAGAGTATCAACACAAGCATGCGAAGTGAATGGTTACTATATTCCTAAAAATACTAGACTTAGTGTTAACATTTGGGCAATAGGTCGGGACCCCAATGTTTGGGACAATCCCTTGGATTTTACTCCTGAAAGATTCTTAACCGAAAAATACAAAAAAATTGATCCGCGAGGGAACGATTTCGAATTAATTCCATTTGGTGCTGGAAGAAGAATTTGTGCAGGAACTAGGATGGGAATTGTGCTAGTTGAGTACATTTTAGGGACTTTGGTGCACTCTTTTGATTGGAAATTGCCTAATGGACTTAAGGAACTTAATATGGATGAGGCGTTTGGACTTGCATTGCAAAAGGCAGTGCCACTTGCTGCCATGGTTAGCCCTAGGCTAGCACCAGTTGCATATGCTACTTAA
>TRINITY_DN27402_c0_g1_i3
ATGGAAACCCAAACAAAAACCCTGTGTGTGACTGGTGCGTCTGGCTTCATCGGCTCATGGCTTGTTATGAGACTTCTAGAGTGTGGTTACATGGTCCGAGCCACAGTCCGTGACCCTGATAATGCAAAGAAGGTTCAACATTTACTGGATTTACCAAATGCTAAGACCCATATGAGTCTCTGGAAAGCTGACCTTTCAGTGGAGGGCAGTTTTGATGAACCAATTCAAGGTTGCAATGGTGTATTTCATGTTGCCACTCCCATGGATTTTGAGTCCAAGGACCCTGAGAATGAAGTGATAAAACCAACAATAAATGGAGTATTAGACATCCTAAAAGCTTGTGTGAAGGCAAAAACTGTGCATCGGGTTGTATTTACCTTATCTGCTGGAGCTGTAGATGTTCAAGAAAAACCTAAATTCATGTATGATGAAACTTGTTACAGTGATTTGGATTTTATTCTTAGTAAAAAAATGACCGGATGGATGTACTTCGTAGCCAAGACTATAGCAGAAAAAGAAGCTTTCAAATTTGCAAAGGAAAACAATCTTGATTTCATTAGTATTATTCCATCACTTGTCGTCGGTCAATTTCTTATGCCCTCACTACCACCTAGTCTCATTACAGCTCTTTCTCCAATCACTGGTACAGAATCGCATTATCATATCATAAAACAAGGTCAATTTGTGCATTTGGACGATCTCTGCATGGCTCATATATATTTGTTTGAAAACCCTAAAGCACAAGGCCGGTACATGTGTTCTTCACATGAAGCTACGATTCTTGAACTTGCAAAATTGTTGAGAGAAAAATTCCCAGAGAATAATATTCCTTCAAAGTTCAAGGACGTGGATGAAAATTTGCAGAATATAGTATTCTCTTCTAAGAAACTAACAGACATGGGATTTGAATTCAAATATAGCTTGGAGGATATGTTTAGTGCAGCTGTGGAAACATGTAGAGCAAAGGGATTACTTCCTTTTTCTCATCAGCCTTCTGTTTCAAGTCAGAATAGCTAG
>TRINITY_DN33042_c3_g1_i3
ATGACTGCTTCAGCAACTCTGTTCTCCACCATGGGTGGTTCTGTTCTGATCGCCGGAGCTACTGGTTTTATAGGTCAATATGTAGTCCAAGCAAGTTTAGACTCCGGCCGGCGAACTTATGTTCTGGTCCGGCCTTCTGCAACAGCTTGTCCTTCAAGGGCAAAATTTATCAAGTGTTTGGAGGAGAAAGGAGCCATAATCCTTCTTGGATTGATAAATGACAAAGAAAACATGGAGAAGTTACTAAAAGAGCATAAGATTGACATTGTAATATCAGCTGTCGGTGGTGAAAATGTATTAGACCAGCTTGTTCTAGTTGAAGCTATTAACGCAGTTGGCACTGTTAAGAGATACGTGCCATCAGAATTTGGACATGACGTGGACAGGGCAGATCCAGTGGAACCGGGTGATAAAATGTACATGGAAAAGAGAAAGGTGAGACGTTTGATCGAGGAGTATGGAATTCCATACACCTACATTTGTTGTAACTCAATTGCTTCTTGGCCTTACTATACCAACAAACACCCTGCTGAAGTTCTTCCTCCGCTCGATGAGTTTCAAATCTACGGTGATGGAAACACCAAAGCTTACTTTGTTGCTGGAAGTGACATTGGAAAATTTACAATGAAGGCTGTGGATGATGTTCGAACCATAAACAAGAAGGTTCATTTTCAACCATCTTGCAATTTCTACAACATGAATGAACTTGCTGCTTTATGGGAAAACAAAATTGGAAGAACTCTTCCCAGATCTACGATTTCTGAAAATGATCTTCTTGCTGCTGCTGCTGAAAATCGAATTCCAGAGAGTATTGTGGCATCATTTACTCATGACATATTCATTAGAGGTTGCCAAATCTTTTCAATTGAAGGTCCTGATGATGTTGATATTGCCACTCTGTATCCCGAGGAAACCTATCAAACACTGGACGAATGTTTCGAAGAATTTCTTGTTAGATTAAATGAGAAAAATGAAACTACTACTGTTGCTCCAAAACCAATTGGAAATGAGAAGACTGTGAGAGATGAAACTGCTGCAATGGTTGAACCGCTCATAGTCACAGCAACCTGTGCTTAG
>TRINITY_DN32893_c8_g1_i1
ATGATGACCACTGTGGTTTCTAGGGTTGAAAGCTTATCAACTAGCGGAATTCATTCCATTCCAAAAGAATACATTCGTCCTAAAGAAGAGCTAACCAGCATTGGCAATGTCTTCGAAGAAGAAAAGAAAGTCAAAGGCCCTCGGGTTCCTACAATTGACCTAAAAGATGTGGATTCTAATGATAAAAATATTCGTGAAAAATGCAGGGCCGAGGTCATTAGAACCTCGATAGAATGGGGCGTAATGCATTTGGTTAATCATGGAATTTCTGATCAACTTATTGGGCGTGTTAAAAATGCTGGAGAAGGTTTCTTTAATCTTCCTGTTGAGGAGAAAGAAAAATATGCAAACGATCAAATTTCAGGAAATGTTCAAGGGTATGGAAGTAAACTTGCTAATAATTCTAGTGGGCAGCTTGAGTGGGAGGATTATTTCTTCCATCTTATTCATCCTGAAAACAAATGTGATTTTTCTATTTGGCCCAAGATTCCCTCTGATTATAGAGATGCGACAAGTGAATATGCAAGGCAACTAAGGGCTCTAGCTACCAAAATTCTGTCCATACTATCACTTGGTTTAGGAGTAGAAGAAGGAAGACTGGAAAAAGAAGTTGGTGGAGTTGAAGATCTACTTCTTCAAATGAAAATCAACTATTACCCAAAATGCCCTCAGCCAGAACTTGCATTAGGAGTTGAAGCCCACACAGACATAAGCTCTCTGACATTCATTCTTCATAACATGGTCCCTGGTCTCCAACTCTTCTACAAGGGCAAATGGGTAACTGCAAAATGTGTCCCTAACTCCATTATCATGCACATTGGAGACACCATTGAAATTCTGAGTAATGGGAAATATAAGAGTATTCTGCACAGAGGACTTGTGAACAAGGAAAAGGTTAGGATTTCATGGGCAGTGTTTTGTGAACCACCCAAGGAGACAATTATACTTAAGCCGTTGCCGGAAGTTGTGACGGAGGATGAGCCACCGCTGTTTCCGCCTCGCACTTTTGCTCAGCATCTTGAGCATAAGCTTTTTAGGAAGAGCCAAGAGGCTCTTCTTGCTAATAAATAA
>TRINITY_DN30161_c9_g1_i2
ATGGCAACCCAATTGAACCCAAACAAAACTGCTTGTGTGATCGGCGGGTCCGGTTTTGTTGCTTCTTTGTTGGTCAAATTGTTGCTTCAGAAAGGATATACTGTCCATACAACAGTCAGGGACCCAGCAAATCAGAAGAAGATTTCTCATCTCCTACCACTAAAAGAACTGGGAGGATTAAGAATATTTGGAGCTGATTTAACAAATGAAGAAAGTTTCAATGCTCCAATTGCTGGTTGTGAACTTGTTTTCCATGTTGCAACTCCTGTTAATTTTGCTTCTGAAGATCCTGAGAATGACATGATAAAGCCAGCAATCCAAGGAGTACATAATGTATTGAAAGCCTGTGCTAATGCTAAAACAGTGAAAAGGGTCATTTTAACTTCCTCCGCTGCTACTGTATCAATCAATAAACTTCCTGGAACTGGTTTGGTAATGGATGAGAAAAATTGGACAGATGTTGACTTATTGACTTCTGAAAAACCTCCCACTTGGGGTTACCCTGTTTCCAAAACTTTAGCTGAGAAGACAGCTTGGAAGTTTGCAGAAGAAAATAACATCAATCTCATTACAGTCATTCCTACTCTAATGGCTGGTCCTTCACTGACATCAGATATTCCAAGCAGTATACACCTAGCCACATCTTTAATAACAGGAAATGAGTTCCTGATTAATGGATTGAAAGGCATGCAAATACTATCAGGATCCATCTCAATAACCCATGTGGAGGATGTTTGTCGTGCTCACGTATTTTTAGGGGAGAAAGAATCAGCTTCTGGTCGATACATATGTTGCGGTGTTAATACCAGTGTTCCTGAACTGGCCAAGTTTCTTAATCAAAGATATCCTAATTACAAAGTCCCTATTGAGTTTGGAGATTTCCCTTCCAAGGCCAAGTTGGTTCTGTCGTCGGAGAAGTTGATCGGTGAAGGGTTTAGTTTTAAGTATGGAATTGAGGAGATATATGATCAAACCGTGGAGTACCTGAAGGGTAAAGGGATTCTGAAGTGA
>TRINITY_DN30161_c9_g1_i3
ATGGCAACCCAATTGAACCCAAACAAAACTGCTTGTGTGATCGGCGGGTCCGGTTTTGTTGCTTCTTTGTTGGTCAAATTGTTGCTTCAGAAAGGATATACTGTCCATACAACAGTCAGGGACCCAGCAAATCAGAAGAAGATTTCTCATCTCCTACCACTAAAAGAACTGGGAGGATTAAGAATATTTGGAGCTGATTTAACAAATGAAGAAAGTTTCAATGCTCCAATTGCTGGTTGTGAACTTGTTTTCCATGTTGCAACTCCTGTTAATTTTGCTTCTGAAGATCCTGAGAATGACATGATAAAGCCAGCAATCCAAGGAGTACATAATGTATTGAAAGCCTGTGCTAATGCTAAAACAGTGAAAAGGGTCATTTTAACTTCCTCCGCTGCTACTGTATCAATCAATAAACTTCCTGGAACTGGTTTGGTAATGGATGAGAAAAATTGGACAGATGTTGACTTATTGACTTCTGAAAAACCTCCCACTTGGGGTTACCCTGTTTCCAAAACTTTAGCTGAGAAGACAGCTTGGAAGTTTGCAGAAGAAAATAACATCAATCTCATTACAGTCATTCCTACTCTAATGGCTGGTCCTTCACTGACATCAGATATTCCAAGCAGTATACACCTAGCCACATCTTTAATAACAGGTACTCATTTGTCTGCTTCTATTGATTAG
