# Supplementary material for: Automatic Identification of Players in the Flavonoid Biosynthesis with Application on the Biomedicinal Plant Croton tiglium
Source: Plants (Basel). 2020 Aug 27;9(9):1103. doi: 10.3390/plants9091103 (PMC7570183; doi:10.3390/plants9091103)
Supplement: Supplementary file 1 [file plants-09-01103-s001.zip › 20200724_supplements/File_S9.xlsx]

## Sheet: PAL
sp|P24481.1 PAL1 [Petroselinum crispum]
Residue/domain	Function	Reference
Y110	Y110-loop	Röther et al, 2003 (https://doi.org/10.1046/j.1432-1033.2002.02984.x)
F137	important	Bartsch & Bornscheuer (http://doi.org/10.1093/protein/gzq089) ;Filip et al. (https://europepmc.org/article/PMC/6055856)
L138	important	Röther et al, 2003 (https://doi.org/10.1046/j.1432-1033.2002.02984.x)
S203	important	Röther et al, 2003 (https://doi.org/10.1046/j.1432-1033.2002.02984.x)
N260	important	Röther et al, 2003 (https://doi.org/10.1046/j.1432-1033.2002.02984.x)
Q348	important	Röther et al, 2003 (https://doi.org/10.1046/j.1432-1033.2002.02984.x)
Y351	important	Röther et al, 2003 (https://doi.org/10.1046/j.1432-1033.2002.02984.x)
R354	important	Röther et al, 2003 (https://doi.org/10.1046/j.1432-1033.2002.02984.x)
F400	important	Röther et al, 2003 (https://doi.org/10.1046/j.1432-1033.2002.02984.x)
I460	important	Filip et al. (https://europepmc.org/article/PMC/6055856)
Q488	important	Röther et al, 2003 (https://doi.org/10.1046/j.1432-1033.2002.02984.x)
198-213	Phenylalanine and histidine ammonia-lyase signature	https://bmcevolbiol.biomedcentral.com/articles/10.1186/1471-2148-14-100

## Sheet: C4H
NP_180607.1 C4H [Arabidopsis thaliana]
Residue	Function	Reference
I109	residues of catalytic site	https://www.tandfonline.com/doi/full/10.1080/13102818.2017.1418675
K113	residues of catalytic site	https://www.tandfonline.com/doi/full/10.1080/13102818.2017.1418675
V118	residues of catalytic site	https://www.tandfonline.com/doi/full/10.1080/13102818.2017.1418675
F220	residues of catalytic site	https://www.tandfonline.com/doi/full/10.1080/13102818.2017.1418675
E301	residues of catalytic site	https://www.tandfonline.com/doi/full/10.1080/13102818.2017.1418675
N302	residues of catalytic site	https://www.tandfonline.com/doi/full/10.1080/13102818.2017.1418675
I303	residues of catalytic site	https://www.tandfonline.com/doi/full/10.1080/13102818.2017.1418675
V305	residues of catalytic site	https://www.tandfonline.com/doi/full/10.1080/13102818.2017.1418675
A306	residues of catalytic site	https://www.tandfonline.com/doi/full/10.1080/13102818.2017.1418675
T310	residues of catalytic site	https://www.tandfonline.com/doi/full/10.1080/13102818.2017.1418675
R366	residues of catalytic site	https://www.tandfonline.com/doi/full/10.1080/13102818.2017.1418675
R368	residues of catalytic site	https://www.tandfonline.com/doi/full/10.1080/13102818.2017.1418675
A370	residues of catalytic site	https://www.tandfonline.com/doi/full/10.1080/13102818.2017.1418675
I371	residues of catalytic site	https://www.tandfonline.com/doi/full/10.1080/13102818.2017.1418675
P372	residues of catalytic site	https://www.tandfonline.com/doi/full/10.1080/13102818.2017.1418675
L374	residues of catalytic site	https://www.tandfonline.com/doi/full/10.1080/13102818.2017.1418675
V375	residues of catalytic site	https://www.tandfonline.com/doi/full/10.1080/13102818.2017.1418675
P376	residues of catalytic site	https://www.tandfonline.com/doi/full/10.1080/13102818.2017.1418675
H377	residues of catalytic site	https://www.tandfonline.com/doi/full/10.1080/13102818.2017.1418675
K484	residues of catalytic site	https://www.tandfonline.com/doi/full/10.1080/13102818.2017.1418675
F488	residues of catalytic site	https://www.tandfonline.com/doi/full/10.1080/13102818.2017.1418675
L490	residues of catalytic site	https://www.tandfonline.com/doi/full/10.1080/13102818.2017.1418675
100-122	SRS1	https://www.tandfonline.com/doi/full/10.1080/13102818.2017.1418675
216-224	SRS2	https://www.tandfonline.com/doi/full/10.1080/13102818.2017.1418675
299-314	SRS3	https://www.tandfonline.com/doi/full/10.1080/13102818.2017.1418675
368-377	SRS4	https://www.tandfonline.com/doi/full/10.1080/13102818.2017.1418675
484-492	SRS5	https://www.tandfonline.com/doi/full/10.1080/13102818.2017.1418675

## Sheet: 4CL
pdb|3A9U 4CL [Populus tomentosa]
Residue	Function	Reference
I235	substrate specificity (At4CL)	Schneider et al., 2003 (https://www.pnas.org/content/100/14/8601)
Y236	substrate binding	Schneider et al., 2003 (https://www.pnas.org/content/100/14/8601), Hu et al., 2010 (http://www.plantcell.org/content/plantcell/22/9/3093.full.pdf)
N239	substrate specificity (At4CL)	Schneider et al., 2003 (https://www.pnas.org/content/100/14/8601)
G305*	substrate binding	Schneider et al., 2003 (https://www.pnas.org/content/100/14/8601), Hu et al., 2010 (http://www.plantcell.org/content/plantcell/22/9/3093.full.pdf)
G329	substrate specificity (At4CL)	Schneider et al., 2003 (https://www.pnas.org/content/100/14/8601)
G331	substrate binding	Schneider et al., 2003 (https://www.pnas.org/content/100/14/8601), Hu et al., 2010 (http://www.plantcell.org/content/plantcell/22/9/3093.full.pdf)
P337	substrate binding	Schneider et al., 2003 (https://www.pnas.org/content/100/14/8601), Hu et al., 2010 (http://www.plantcell.org/content/plantcell/22/9/3093.full.pdf)
V338	substrate binding	Schneider et al., 2003 (https://www.pnas.org/content/100/14/8601), Hu et al., 2010 (http://www.plantcell.org/content/plantcell/22/9/3093.full.pdf)
L339	substrate specificity (At4CL)	Schneider et al., 2003 (https://www.pnas.org/content/100/14/8601)
K438	catalytic activity	Hu et al., 2010 (http://www.plantcell.org/content/plantcell/22/9/3093.full.pdf)
Q443	catalytic activity	Hu et al., 2010 (http://www.plantcell.org/content/plantcell/22/9/3093.full.pdf)
K523	catalytic activity	Hu et al., 2010 (http://www.plantcell.org/content/plantcell/22/9/3093.full.pdf)
186-196	catalytic activity	Ehlting et al., 2001 (https://doi.org/10.1046/j.1365-313X.2001.01122.x),Stuible et al., 2000 (https://doi.org/10.1016/S0014-5793(00)01133-9)
193-195	PKG
218-228	catalytic activity	Ehlting et al., 2001 (https://doi.org/10.1046/j.1365-313X.2001.01122.x),Stuible et al., 2000 (https://doi.org/10.1016/S0014-5793(00)01133-9)
383-389	catalytic activity	Bairoch, 1991 (https://doi.org/10.1093/nar/19.suppl.2241)
* this was reported as G306 by Hu et al., 2010, but conserved across numerous species is G305

## Sheet: CHS
gi|6684379 CHS [Arabidopsis thaliana]
Residue	Function	Reference
K60	hydrogen bond to CoA	Ferrer,1999 (https://www.nature.com/articles/nsb0899_775)
R63	hydrogen bond to CoA	Ferrer,1999 (https://www.nature.com/articles/nsb0899_775)
M64	contrasting to LAP5+STS	this study
K67	hydrogen bond to CoA	Ferrer,1999 (https://www.nature.com/articles/nsb0899_775)
T137	cyclization pocket	Roshani et al., 2019 (https://link.springer.com/article/10.1007/s13762-018-1762-3)
S138	Coumaroyl-binding pocket	Roshani et al., 2019 (https://link.springer.com/article/10.1007/s13762-018-1762-3)
M142	stabilize structure of active site	Ferrer,1999 (https://www.nature.com/articles/nsb0899_775)
P143	stabilize structure of active site	Ferrer,1999 (https://www.nature.com/articles/nsb0899_775)
Q166	contrasting to STS	Lanz, 1991; https://www.jbc.org/content/266/15/9971.long);Schröder, 1992, https://www.jbc.org/content/267/29/20558.long
Q167	contrasting to STS	Lanz, 1991; https://www.jbc.org/content/266/15/9971.long);Schröder, 1992, https://www.jbc.org/content/267/29/20558.long
G168	stabilize structure of active site	Ferrer,1999 (https://www.nature.com/articles/nsb0899_775)
C169	active center	Lanz, 1991; https://www.jbc.org/content/266/15/9971.long
G172	stabilize structure of active site	Ferrer,1999 (https://www.nature.com/articles/nsb0899_775)
E197	Coumaroyl-binding pocket	Roshani et al., 2019 (https://link.springer.com/article/10.1007/s13762-018-1762-3)
T199	Coumaroyl-binding pocket	Roshani et al., 2019 (https://link.springer.com/article/10.1007/s13762-018-1762-3)
T202	Coumaroyl-binding pocket	Roshani et al., 2019 (https://link.springer.com/article/10.1007/s13762-018-1762-3)
L219	stabilize structure of active site	Ferrer,1999 (https://www.nature.com/articles/nsb0899_775)
F220	active center	Ferrer,1999 (https://www.nature.com/articles/nsb0899_775)
D222	stabilize structure of active site	Ferrer,1999 (https://www.nature.com/articles/nsb0899_775)
G258	stabilize structure of active site	Ferrer,1999 (https://www.nature.com/articles/nsb0899_775)
I260	cyclization pocket	Roshani et al., 2019 (https://link.springer.com/article/10.1007/s13762-018-1762-3)
G262	cyclization pocket	Roshani et al., 2019 (https://link.springer.com/article/10.1007/s13762-018-1762-3)
F271	cyclization pocket	Roshani et al., 2019 (https://link.springer.com/article/10.1007/s13762-018-1762-3)
L274	contrasting to LAP5+STS	this study
G279	contrasting to LAP5+STS	this study
H309	active center	Ferrer,1999 (https://www.nature.com/articles/nsb0899_775)
P310	stabilize structure of active site	Ferrer,1999 (https://www.nature.com/articles/nsb0899_775)
G311	stabilize structure of active site	Ferrer,1999 (https://www.nature.com/articles/nsb0899_775)
G312	stabilize structure of active site	Ferrer,1999 (https://www.nature.com/articles/nsb0899_775)
S338	Coumaroyl-binding pocket	Roshani et al., 2019 (https://link.springer.com/article/10.1007/s13762-018-1762-3)
G341	stabilize structure of active site	Ferrer,1999 (https://www.nature.com/articles/nsb0899_775)
N342	active center	Ferrer,1999 (https://www.nature.com/articles/nsb0899_775)
G380	stabilize structure of active site	Ferrer,1999 (https://www.nature.com/articles/nsb0899_775)
P381	stabilize structure of active site	Ferrer,1999 (https://www.nature.com/articles/nsb0899_775)
G382	stabilize structure of active site	Ferrer,1999 (https://www.nature.com/articles/nsb0899_775)

## Sheet: CHI1
sp|P41088.2 CHI1 [Arabidopsis thaliana]
Residue	Function	Reference
R47	active site cleft	Jez,2000 (https://pubmed.ncbi.nlm.nih.gov/10966651/);Ngaki, 2012 (https://doi.org/10.1038/nature11009)
G48	active site cleft	Jez, 2000 (https://pubmed.ncbi.nlm.nih.gov/10966651/)
G49	active site cleft	Jez, 2000 (https://pubmed.ncbi.nlm.nih.gov/10966651/)
I51	active site cleft	Shimada et al., 2003 (https://www.ncbi.nlm.nih.gov/pmc/articles/PMC166860/)
F58	active site cleft	Shimada et al., 2003 (https://www.ncbi.nlm.nih.gov/pmc/articles/PMC166860/)
T59	active site cleft	Jez,2000 (https://pubmed.ncbi.nlm.nih.gov/10966651/);Ngaki, 2012 (https://doi.org/10.1038/nature11009)
I61	active site cleft	Shimada et al., 2003 (https://www.ncbi.nlm.nih.gov/pmc/articles/PMC166860/)
V106	substrate-binding cleft	Shimada et al., 2003 (https://www.ncbi.nlm.nih.gov/pmc/articles/PMC166860/)
M108	substrate-binding cleft	Shimada et al., 2003 (https://www.ncbi.nlm.nih.gov/pmc/articles/PMC166860/)
L112	substrate-binding cleft	Shimada et al., 2003 (https://www.ncbi.nlm.nih.gov/pmc/articles/PMC166860/)
Y117	active site cleft	Jez,2000 (https://pubmed.ncbi.nlm.nih.gov/10966651/);Ngaki, 2012 (https://doi.org/10.1038/nature11009)
K120	active site cleft	Shimada et al., 2003 (https://www.ncbi.nlm.nih.gov/pmc/articles/PMC166860/)
V121	active site cleft	Shimada et al., 2003 (https://www.ncbi.nlm.nih.gov/pmc/articles/PMC166860/)
N124	active site cleft	Jez,2000 (https://pubmed.ncbi.nlm.nih.gov/10966651/);Ngaki, 2012 (https://doi.org/10.1038/nature11009)
C125	active site	Bednar, 1989 (https://pubmed.ncbi.nlm.nih.gov/2760066/?dopt=Abstract)
S201	CHI1-specific	Jez,2000 (https://pubmed.ncbi.nlm.nih.gov/10966651/);Ngaki, 2012 (https://doi.org/10.1038/nature11009)
I202	substrate-binding cleft	Shimada et al., 2003 (https://www.ncbi.nlm.nih.gov/pmc/articles/PMC166860/)
V208	substrate-binding cleft	Shimada et al., 2003 (https://www.ncbi.nlm.nih.gov/pmc/articles/PMC166860/)

## Sheet: CHI2
sp|P28012.1 CHI2 [Medicago sativa]
Residue	Function	Reference
R36	active site cleft	Jez,2000 (https://pubmed.ncbi.nlm.nih.gov/10966651/);Ngaki, 2012 (https://doi.org/10.1038/nature11009)
G37	active site cleft	Jez, 2000 (https://pubmed.ncbi.nlm.nih.gov/10966651/)
L38	active site cleft	Jez, 2000 (https://pubmed.ncbi.nlm.nih.gov/10966651/)
I40	substrate-binding cleft	Jez, 2000 (https://pubmed.ncbi.nlm.nih.gov/10966651/)
F47	active site cleft	Shimada et al., 2003 (https://www.ncbi.nlm.nih.gov/pmc/articles/PMC166860/)
T48	active site cleft	Jez,2000 (https://pubmed.ncbi.nlm.nih.gov/10966651/);Ngaki, 2012 (https://doi.org/10.1038/nature11009)
I50	active site cleft	Jez, 2000 (https://pubmed.ncbi.nlm.nih.gov/10966651/)
F58	substrate-binding cleft	Jez, 2000 (https://pubmed.ncbi.nlm.nih.gov/10966651/)
I61	substrate-binding cleft	Jez, 2000 (https://pubmed.ncbi.nlm.nih.gov/10966651/)
L101	substrate-binding cleft	Shimada et al., 2003 (https://www.ncbi.nlm.nih.gov/pmc/articles/PMC166860/) ;https://journals.plos.org/plosone/article?id=10.1371/journal.pone.0192415
E105	difference to CHI1	this study
Y106	active site cleft	Jez, 2000 (https://pubmed.ncbi.nlm.nih.gov/10966651/)
K109	active site cleft	Shimada et al., 2003 (https://www.ncbi.nlm.nih.gov/pmc/articles/PMC166860/)
V110	active site cleft	Shimada et al., 2003 (https://www.ncbi.nlm.nih.gov/pmc/articles/PMC166860/)
N113	active site cleft	Jez,2000 (https://pubmed.ncbi.nlm.nih.gov/10966651/);Ngaki, 2012 (https://doi.org/10.1038/nature11009)
C114	active site	Bednar, 1989 (https://pubmed.ncbi.nlm.nih.gov/2760066/?dopt=Abstract)
L/M118	difference to CHI1	this study
T190	active site cleft,CHI2-specific, difference to CHI1	Jez,2000 (https://pubmed.ncbi.nlm.nih.gov/10966651/);Ngaki, 2012 (https://doi.org/10.1038/nature11009)
M191	active site cleft	Shimada et al., 2003 (https://www.ncbi.nlm.nih.gov/pmc/articles/PMC166860/)

## Sheet: F3H
NP_190692.1 F3H [Arabidopsis thaliana]
Residue	Function	Reference
A63	highly conserved in motif1	Britsch et al., 1993 (https://doi.org/10.1111/j.1432-1033.1993.tb18301.x)
G68	highly conserved in motif1	Britsch et al., 1993 (https://doi.org/10.1111/j.1432-1033.1993.tb18301.x)
H75	Fe binding	Britsch et al., 1993 (https://doi.org/10.1111/j.1432-1033.1993.tb18301.x)
P147	proline residue for folding	Britsch et al., 1993 (https://doi.org/10.1111/j.1432-1033.1993.tb18301.x)
P203	proline residue for folding	Britsch et al., 1993 (https://doi.org/10.1111/j.1432-1033.1993.tb18301.x)
P206	proline residue for folding	Britsch et al., 1993 (https://doi.org/10.1111/j.1432-1033.1993.tb18301.x)
H217	Fe binding	Britsch et al., 1993 (https://doi.org/10.1111/j.1432-1033.1993.tb18301.x)
D219	Fe binding	Britsch et al., 1993 (https://doi.org/10.1111/j.1432-1033.1993.tb18301.x)
G259	Positve charge for Fe binding	Britsch et al., 1993 (https://doi.org/10.1111/j.1432-1033.1993.tb18301.x)
H275	Fe binding	Britsch et al., 1993 (https://doi.org/10.1111/j.1432-1033.1993.tb18301.x)
R285	oxoglutarate binding;R-X-S motif	Britsch et al., 1993 (https://doi.org/10.1111/j.1432-1033.1993.tb18301.x)
S287	oxoglutarate binding;R-X-S motif	Britsch et al., 1993 (https://doi.org/10.1111/j.1432-1033.1993.tb18301.x)
63-78	motif1	Britsch et al., 1993 (https://doi.org/10.1111/j.1432-1033.1993.tb18301.x)
144-147	motif2	Britsch et al., 1993 (https://doi.org/10.1111/j.1432-1033.1993.tb18301.x)
202-206	motif3	Britsch et al., 1993 (https://doi.org/10.1111/j.1432-1033.1993.tb18301.x)
215-237	motif4	Britsch et al., 1993 (https://doi.org/10.1111/j.1432-1033.1993.tb18301.x)
275-295	motif5	Britsch et al., 1993 (https://doi.org/10.1111/j.1432-1033.1993.tb18301.x)
190-294	Fe2OG dioxygenase motif	Britsch et al., 1993 (https://doi.org/10.1111/j.1432-1033.1993.tb18301.x)

## Sheet: FLS
NP_001190266.1 FLS1 [Arabidopsis thaliana]
Residue	Function	Reference
P20	FLS specific motif	Owens et al., 2008 (https://dx.doi.org/10.1104%2Fpp.108.117457)
I24	conserved across 2-ODDs	Stracke et al., 2009 (https://link.springer.com/article/10.1007%2Fs00425-008-0841-y)
R25	conserved across 2-ODDs	Owens et al., 2008 (https://dx.doi.org/10.1104%2Fpp.108.117457)
E29	FLS specific motif	Owens et al., 2008 (https://dx.doi.org/10.1104%2Fpp.108.117457)
P31	FLS specific motif	Owens et al., 2008 (https://dx.doi.org/10.1104%2Fpp.108.117457)
T35	FLS specific motif	Owens et al., 2008 (https://dx.doi.org/10.1104%2Fpp.108.117457)
G68	conserved across 2-ODDs	Wellmann et al., 2002 (https://doi.org/10.1046/j.1432-1033.2002.03108.x)
H75	conserved across 2-ODDs	Wellmann et al., 2002 (https://doi.org/10.1046/j.1432-1033.2002.03108.x)
H132	substrate binding (dihydroquercetin)	Chua et al., 2008 (https://doi.org/10.1016/j.phytochem.2007.07.006)
F134	substrate binding (dihydroquercetin)	Chua et al., 2008 (https://doi.org/10.1016/j.phytochem.2007.07.006)
K202	substrate binding (dihydroquercetin)	Chua et al., 2008 (https://doi.org/10.1016/j.phytochem.2007.07.006)
P207	proper folding	Wellmann et al., 2002 (https://doi.org/10.1046/j.1432-1033.2002.03108.x)
H221	ferrous iron;HxDxnH motif	Wellmann et al., 2002 (https://doi.org/10.1046/j.1432-1033.2002.03108.x)
D223	ferrous iron;HxDxnH motif	Wellmann et al., 2002 (https://doi.org/10.1046/j.1432-1033.2002.03108.x)
S225	SxxTxLVP	Stracke et al., 2009 (https://link.springer.com/article/10.1007%2Fs00425-008-0841-y)
T228	SxxTxLVP	Stracke et al., 2009 (https://link.springer.com/article/10.1007%2Fs00425-008-0841-y)
L230	SxxTxLVP	Stracke et al., 2009 (https://link.springer.com/article/10.1007%2Fs00425-008-0841-y)
P232	SxxTxLVP	Stracke et al., 2009 (https://link.springer.com/article/10.1007%2Fs00425-008-0841-y)
G261	proper folding	Wellmann et al., 2002 (https://doi.org/10.1046/j.1432-1033.2002.03108.x)
H277	ferrous iron;HxDxnH motif	Wellmann et al., 2002 (https://doi.org/10.1046/j.1432-1033.2002.03108.x)
R287	2OG;RxS motif	Wellmann et al., 2002 (https://doi.org/10.1046/j.1432-1033.2002.03108.x)
S289	2OG;RxS motif	Wellmann et al., 2002 (https://doi.org/10.1046/j.1432-1033.2002.03108.x)
F293	substrate binding (dihydroquercetin)	Chua et al., 2008 (https://doi.org/10.1016/j.phytochem.2007.07.006)
E295	substrate binding (dihydroquercetin)	Chua et al., 2008 (https://doi.org/10.1016/j.phytochem.2007.07.006)

## Sheet: FNS1
AAP57393.1 FNS1 [Petroselinum crispum]
Residue	Function	Reference
T106	difference to FHT	Gebhardt et al., 2007 (https://www.ncbi.nlm.nih.gov/pmc/articles/PMC1914147/)
T115	difference to FHT	Gebhardt et al., 2007 (https://www.ncbi.nlm.nih.gov/pmc/articles/PMC1914147/)
I116	difference to FHT	Gebhardt et al., 2007 (https://www.ncbi.nlm.nih.gov/pmc/articles/PMC1914147/)
F131	difference to FHT	Gebhardt et al., 2007 (https://www.ncbi.nlm.nih.gov/pmc/articles/PMC1914147/)
E195	difference to FHT	Gebhardt et al., 2007 (https://www.ncbi.nlm.nih.gov/pmc/articles/PMC1914147/)
I200	difference to FHT	Gebhardt et al., 2007 (https://www.ncbi.nlm.nih.gov/pmc/articles/PMC1914147/)
V215	difference to FHT	Gebhardt et al., 2007 (https://www.ncbi.nlm.nih.gov/pmc/articles/PMC1914147/)
R216	difference to FHT	Gebhardt et al., 2007 (https://www.ncbi.nlm.nih.gov/pmc/articles/PMC1914147/)
H218	Fe binding	Gebhardt et al., 2007 (https://www.ncbi.nlm.nih.gov/pmc/articles/PMC1914147/)
D220	Fe binding	Gebhardt et al., 2007 (https://www.ncbi.nlm.nih.gov/pmc/articles/PMC1914147/)
H276	Fe binding	Gebhardt et al., 2007 (https://www.ncbi.nlm.nih.gov/pmc/articles/PMC1914147/)
R286	2Oxo	Gebhardt et al., 2007 (https://www.ncbi.nlm.nih.gov/pmc/articles/PMC1914147/)
S288	2Oxo	Gebhardt et al., 2007 (https://www.ncbi.nlm.nih.gov/pmc/articles/PMC1914147/)
F292	DHQ	Gebhardt et al., 2007 (https://www.ncbi.nlm.nih.gov/pmc/articles/PMC1914147/)

## Sheet: FNS2
NP_001241007.1 FNS2 [Glycine max]
Residue	Function	Reference
P38	Proline-rich hinge region	Yamazaki et al., 1993 (https://doi.org/10.1093/oxfordjournals.jbchem.a124232);Fliegmann, 2010 (https://doi.org/10.1016/j.phytochem.2010.01.007)
P40	Proline-rich hinge region	Yamazaki et al., 1993 (https://doi.org/10.1093/oxfordjournals.jbchem.a124232);Fliegmann, 2010 (https://doi.org/10.1016/j.phytochem.2010.01.007)
P44	Proline-rich hinge region	Yamazaki et al., 1993 (https://doi.org/10.1093/oxfordjournals.jbchem.a124232);Fliegmann, 2010 (https://doi.org/10.1016/j.phytochem.2010.01.007)
T313	Oxygen binding pocket	Chapple, 1998 (https://doi.org/10.1146/annurev.arplant.49.1.311);Fliegmann, 2010 (https://doi.org/10.1016/j.phytochem.2010.01.007)
A314	Oxygen binding pocket	Chapple, 1998 (https://doi.org/10.1146/annurev.arplant.49.1.311);Fliegmann, 2010 (https://doi.org/10.1016/j.phytochem.2010.01.007)
T318	Oxygen binding pocket	Chapple, 1998 (https://doi.org/10.1146/annurev.arplant.49.1.311);Fliegmann, 2010 (https://doi.org/10.1016/j.phytochem.2010.01.007)
T319	Oxygen binding pocket	Chapple, 1998 (https://doi.org/10.1146/annurev.arplant.49.1.311);Fliegmann, 2010 (https://doi.org/10.1016/j.phytochem.2010.01.007)
E371	ExxR motif	Hasemann, 1995 (https://doi.org/10.1016/s0969-2126(01)00134-4);Fliegmann, 2010 (https://doi.org/10.1016/j.phytochem.2010.01.007)
R374	ExxR motif	Hasemann, 1995 (https://doi.org/10.1016/s0969-2126(01)00134-4);Fliegmann, 2010 (https://doi.org/10.1016/j.phytochem.2010.01.007)
P425	PERF motif	Hasemann, 1995 (https://doi.org/10.1016/s0969-2126(01)00134-4);Fliegmann, 2010 (https://doi.org/10.1016/j.phytochem.2010.01.007)
R427	PERF motif	Hasemann, 1995 (https://doi.org/10.1016/s0969-2126(01)00134-4);Fliegmann, 2010 (https://doi.org/10.1016/j.phytochem.2010.01.007)
F428	PERF motif	Hasemann, 1995 (https://doi.org/10.1016/s0969-2126(01)00134-4);Fliegmann, 2010 (https://doi.org/10.1016/j.phytochem.2010.01.007)
F448	heme binding motif	Sirim, 2010 (https://doi.org/10.1186/1472-6807-10-34);Fliegmann, 2010 (https://doi.org/10.1016/j.phytochem.2010.01.007)
G451	heme binding motif	Sirim, 2010 (https://doi.org/10.1186/1472-6807-10-34);Fliegmann, 2010 (https://doi.org/10.1016/j.phytochem.2010.01.007)
C455	heme binding motif	Sirim, 2010 (https://doi.org/10.1186/1472-6807-10-34);Fliegmann, 2010 (https://doi.org/10.1016/j.phytochem.2010.01.007)
G457	heme binding motif	Sirim, 2010 (https://doi.org/10.1186/1472-6807-10-34);Fliegmann, 2010 (https://doi.org/10.1016/j.phytochem.2010.01.007)
37-44	hinge region	Yamazaki et al., 1993 (https://doi.org/10.1093/oxfordjournals.jbchem.a124232);Fliegmann, 2010 (https://doi.org/10.1016/j.phytochem.2010.01.007)
313-319	Oxygen binding pocket	Chapple, 1998 (https://doi.org/10.1146/annurev.arplant.49.1.311);Fliegmann, 2010 (https://doi.org/10.1016/j.phytochem.2010.01.007)
371-374	ExxR motif	Hasemann, 1995 (https://doi.org/10.1016/s0969-2126(01)00134-4);Fliegmann, 2010 (https://doi.org/10.1016/j.phytochem.2010.01.007)
425-428	PERF motif	Hasemann, 1995 (https://doi.org/10.1016/s0969-2126(01)00134-4);Fliegmann, 2010 (https://doi.org/10.1016/j.phytochem.2010.01.007)
448-457	heme binding motif	Sirim, 2010 (https://doi.org/10.1186/1472-6807-10-34);Fliegmann, 2010 (https://doi.org/10.1016/j.phytochem.2010.01.007)

[truncated: 6 more sheets: F3-H, F3-5-H, DFR, ANS, LAR, ANR]
